# Supplementary material for: CRISPR-assisted transcription activation by phase-separation proteins
Source: Protein Cell. 2023 Mar 11;14(12):874–87. doi: 10.1093/procel/pwad013 (PMC10691850; doi:10.1093/procel/pwad013)
Supplement: pwad013_suppl_Supplementary_Table_S1 [file pwad013_suppl_supplementary_table_s1.xlsx]

## Sheet: Supplementary_Table_1
Supplementary Table 1. gRNA sequence
gRNA name	Target	Spacer sequence (5'-3')	Figure
-174 SOX2	SOX2	tacaaaggtttctcagtggc	Fig. 2d
-9 IL1RN	IL1RN	tgtactctctgaggtgctc	Fig. 2d
-170 HBB	HBB	tccctctaagatatatctct	Fig. 2d
-85 HBG	HBG2	tggtcaagtttgccttgtca	Fig. 3a, 4d
-173 HBG	HBG2	tatttgcattgagatagtgt	Fig. 2d, 3a, 4d, 4f
-294 HBG	HBG2	ggagaagaaaactagctaaa	Fig. 3a, 4d
-412 HBG	HBG2	tccctgaacttttcaaaaat	Fig. 3a
-89 SOX2	SOX2	gccccctttcatgcaaaacc	Fig. 3a
-185 SOX2	SOX2	gtggctggcaggctggctct	Fig. 1b, 3a, 4c
-272 SOX2	SOX2	aaacagcactaagactacgt	Fig. 3a
-382 SOX2	SOX2	ggggtggggcagggcacagt	Fig. 3a
-84 IL1B	IL1B	aataaactgagataattctc	Fig. 2d, 3a, Supplementary Fig. 8
-184 IL1B	IL1B	tcaactgcacaacgattgtc	Fig. 3a, Supplementary Fig. 8
-317 IL1B	IL1B	acttctttgtacttaagttt	Fig. 3a
-397 IL1B	IL1B	cccacaccctcaatacagac	Fig. 3a, Supplementary Fig. 8
-83 IL1R2	IL1R2	ctttaaaaccacctctcggc	Fig. 4d, Supplementary Fig. 5a
-187 IL1R2	IL1R2	tcctaaaagcgttccttgga	Fig. 4d, Supplementary Fig. 5a
-294 IL1R2	IL1R2	taattccttattctagattg	Supplementary Fig. 5a
-397 IL1R2	IL1R2	tcgggctggttagggggttt	Fig. 4d, Supplementary Fig. 5a
-103 OCT4	OCT4	acaccattgccaccaccatt	Fig. 5, Supplementary Fig. 5a
-188 OCT4	OCT4	aaaaataaaaaaagtttctg	Supplementary Fig. 5a
-283 OCT4	OCT4	tgctttggcccagtagatcg	Fig. 1c, 4c, Supplementary Fig. 5a
-409 OCT4	OCT4	acaggaattcaagaccagcc	Supplementary Fig. 5a
-47 HBG NC	HBG1	gtgaggccaggggccggcggc	Fig. 3d, 4a
-100 HBG NC	HBG1	tgaccaatagccttgaca	Fig. 3d, 4a
-137 HBG NC	HBG1	tggctaaactccacccat	Fig. 3d, 4a
-305 HBG NC	HBG1	ggtatcctctatgatgggaga	Fig. 3d, 4a
-356 HBG NC	HBG1	cactggagctagagacaaga	Fig. 3d, 4a
-47 HBG C	HBG1	gccgccggcccctggcctcac	Fig. 3d, 4a
-100 HBG C	HBG1	tgtcaaggctattggtca	Fig. 3d, 4a
-137 HBG C	HBG1	atgggtggagtttagcca	Fig. 3d, 4a
-305 HBG C	HBG1	tctcccatcatagaggatacc	Fig. 3d, 4a
-356 HBG C	HBG1	tcttgtctctagctccagtg	Fig. 3d, 4a
-44 IL1RN NC	IL1RN	ctgtgagtgtgtgggagggg	Fig. 3d, 4a
-75 IL1RN NC	IL1RN	tcagccggcccatctcctcatgc	Fig. 3d, 4a
-160 IL1RN NC	IL1RN	tcttacgcagataagaaccagtt	Fig. 3d, 4a
-300 IL1RN NC	IL1RN	ggaagagtgcctggcacac	Fig. 3d, 4a
-44 IL1RN C	IL1RN	cccctcccacacactcacag	Fig. 3d, 4a
-75 IL1RN C	IL1RN	gcatgaggagatgggccggctga	Fig. 3d, 4a
-160 IL1RN C	IL1RN	aactggttcttatctgcgtaaga	Fig. 3d, 4a
-300 IL1RN C	IL1RN	gtgtgccaggcactcttcc	Fig. 3d, 4a
-40 HBB NC	HBB	aggagcagggagggcaggagcca	Fig. 3d, 4a
-63 HBB NC	HBB	agggttggccaatctactccc	Fig. 3d, 4a
-83 HBB NC	HBB	tgtggagccacacccta	Fig. 3d, 4a
-84 HBB NC	HBB	caccctgtggagccacaccct	Fig. 3d, 4a
-136 HBB NC	HBB	aagccagtgccagaagagcca	Fig. 3d, 4a
-40 HBB C	HBB	tggctcctgccctccctgctcct	Fig. 3d, 4a
-63 HBB C	HBB	gggagtagattggccaaccct	Fig. 3d, 4a
-83 HBB C	HBB	tagggtgtggctccaca	Fig. 3d, 4a
-84 HBB C	HBB	agggtgtggctccacagggtg	Fig. 3d, 4a
-136 HBB C	HBB	tggctcttctggcactggctt	Fig. 3d, 4a
-79 HBB NC	HBB	gtggagccacaccctagggt	Fig. 4c, Supplementary Fig. 5c
-178 HBB NC	HBB	atatcttagagggagggctg	Supplementary Fig. 5c
-249 HBB NC	HBB	ttacgtaaatacacttgcaa	Supplementary Fig. 5c
-315 HBB NC	HBB	tatttgtgtaataagaaaat	Supplementary Fig. 5c
-80 HBB C	HBB	ccctagggtgtggctccaca	Supplementary Fig. 5c
-184 HBB C	HBB	tccctctaagatatatctct	Supplementary Fig. 5c
-266 HBB C	HBB	taatatttggaatcacagct	Supplementary Fig. 5c
-335 HBB C	HBB	agaagttgatgcactaaaag	Supplementary Fig. 5c
-53 NAP1L1	NAP1L1	ccgggaggagggcggcgaaa	Supplementary Fig. 3
-87 NAP1L1	NAP1L1	cgcctctcgctcgcgttgct	Supplementary Fig. 3
-189 NAP1L1	NAP1L1	agcgcggcgcctgggcctcg	Supplementary Fig. 3
-286 NAP1L1	NAP1L1	tggggttgaaatttcctttc	Supplementary Fig. 3
-366 NAP1L1	NAP1L1	cgttgtgctgggaacgctca	Supplementary Fig. 3
-479 NAP1L1	NAP1L1	ggggaaggaaaacggttacc	Supplementary Fig. 3
