# Supplementary material for: CRISPR-assisted transcription activation by phase-separation proteins
Source: Protein Cell. 2023 Mar 11;14(12):874–87. doi: 10.1093/procel/pwad013 (PMC10691850; doi:10.1093/procel/pwad013)
Supplement: pwad013_suppl_Supplementary_Table_S2 [file pwad013_suppl_supplementary_table_s2.xlsx]

## Sheet: Supplementary_Table_2
Supplementary Table 2. Segment coding sequence (used in this paper)
NUP98N	ATGTTTAACAAATCATTTGGAACACCCTTTGGGGGTGGCACAGGTGGCTTTGGCACAACTTCAACATTTGGACAGAATACTGGCTTTGGCACTACTAGTGGAGGGGCATTTGGAACATCTGCATTTGGTTCTAGCAACAATACTGGAGGCCTCTTTGGAAATTCACAGACTAAACCAGGAGGATTGTTTGGAACCAGTTCATTTAGCCAGCCAGCTACCTCCACAAGCACTGGCTTTGGGTTTGGTACGTCAACAGGAACAGCAAATACCTTGTTTGGAACTGCAAGCACAGGGACCAGTCTCTTCTCATCCCAAAACAATGCCTTTGCACAAAATAAACCAACTGGCTTTGGCAATTTTGGAACCAGTACTAGCAGTGGAGGACTCTTTGGAACCACA…
FUS IDR	ATGGCCTCAAACGATTATACCCAACAAGCAACCCAAAGCTATGGGGCCTACCCCACCCAGCCCGGGCAGGGCTATTCCCAGCAGAGCAGTCAGCCCTACGGACAGCAGAGTTACAGTGGTTATAGCCAGTCCACGGACACTTCAGGCTATGGCCAGAGCAGCTATTCTTCTTATGGCCAGAGCCAGAACACAGGCTATGGAACTCAGTCAACTCCCCAGGGATATGGCTCGACTGGCGGCTATGGCAGTAGCCAGAGCTCCCAATCGTCTTACGGGCAGCAGTCCTCCTACCCTGGCTATGGCCAGCAGCCAGCTCCCAGCAGCACCTCGGGAAGTTACGGTAGCAGTTCTCAGAGCAGCAGCTATGGGCAGCCCCAGAGTGGGAGCTACAGCCAGCAG…
FCA PrLD	CCTAGTAACACTGGGATCCGTGGTGCCGGTAGTGACTTTTCCCCTAAACCAGGTCAAGCAACATTGCCTTCAAATCAGGGTGGCCCGTTAGGTGGTTATGGTGTTCCTCCCCTTAACCCTCTCCCAGTCCCTGGAGTTTCATCTTCTGCCACATTGCAACAGCAAAATCGGGCAGCTGGCCAGCATATAACACCATTAAAAAAACCTCTTCACAGTCCACAGGGTCTCCCTCTCCCCCTCCGTCCGCAAACTAATTTCCCTGGGGCCCAGGCACCCTTGCAGAATCCTTATGCTTATAGCAGCCAGTTGCCTACCTCTCAGCTGCCACCACAGCAAAACATCAGTCGTGCAACTGCTCCTCAAACTCCTTTGAACATTAATCTACGGCCAACAACTGTG…
mArid3b	GAGCCTCTGCAGCAGCAGCAGCAGCAGCAGCAGCAGAAGCAGCCACAGCAGCCTCTGCTACAGATGGATGCCAGAGAGAAGCAGGGACCACAGACGAGAGAATCACAGTTCCTGTATGCCTCAAAACTAGGCACGCAGCCTGCTCTCCTTTCCATCACACCCGGGAGACCTTCTGGTAGTTCTGTTCTGGGTCCCTTAGCCAGAGTTCCACCAGCCACACCGGTGGCTCGAATGTCTGAGCAGAGCAACGTGAACTCCGAGCCTGAGGAGGAGGAAGGAGGCCTGGAAGATGAAGATGGAGATGATGATGTTGCAGAGGTGGCTGAAAAAGAGGCCCAGGCTGCTTCCAAATATTTCCACATGCAAAAAGTAACTCGCCAAGAACCCAGAGCAACACCC…
COILIN	ATGGCAGCTTCCGAGACGGTTAGGCTACGGCTTCAATTTGATTACCCGCCGCCAGCTACCCCGCACTGTACGGCCTTCTGGCTTCTGGTCGACTTGAACAGATGCCGAGTCGTCACAGATCTCATTAGTCTCATCCGCCAGCGCTTCGGCTTCAGTTCTGGGGCCTTCCTAGGCCTCTACCTGGAGGGGGGGCTCTTGCCCCCCGCCGAGAGCGCGCGCCTTGTGAGAGACAACGACTGCCTCAGAGTTAAATTAGAAGAGAGAGGAGTTGCTGAGAATTCTGTAGTCATCAGTAATGGTGACATTAATTTATCTCTTAGAAAAGCAAAGAAGCGGGCATTTCAGTTAGAGGAGGGTGAAGAAACTGAACCAGATTGCAAATATTCAAAGAAGCATTGG…
NCL	ATGGTGAAGCTCGCGAAGGCAGGTAAAAATCAAGGTGACCCCAAGAAAATGGCTCCTCCTCCAAAGGAGGTAGAAGAAGATAGTGAAGATGAGGAAATGTCAGAAGATGAAGAAGATGATAGCAGTGGAGAAGAGGTCGTCATACCTCAGAAGAAAGGCAAGAAGGCTGCTGCAACCTCAGCAAAGAAGGTGGTCGTTTCCCCAACAAAAAAGGTTGCAGTTGCCACACCAGCCAAGAAAGCAGCTGTCACTCCAGGCAAAAAGGCAGCAGCAACACCTGCCAAGAAGACAGTTACACCAGCCAAAGCAGTTACCACACCTGGCAAGAAGGGAGCCACACCAGGCAAAGCATTGGTAGCAACTCCTGGTAAGAAGGGTGCTGCCATCCCAGCCAAGGGG…
NIFK	ATGGCGACTTTTTCTGGCCCGGCTGGGCCAATCCTGTCGCTTAATCCGCAGGAAGATGTCGAGTTTCAAAAGGAGGTGGCGCAGGTTCGCAAGCGCATAACCCAGCGAAAAAAACAAGAACAACTTACTCCTGGAGTAGTCTATGTGCGCCACCTACCTAACCTACTTGACGAAACCCAGATCTTTTCATATTTCTCCCAGTTTGGCACTGTGACACGGTTCAGGCTGTCCAGAAGTAAAAGGACTGGAAATAGCAAAGGCTATGCATTTGTGGAGTTTGAGTCTGAGGATGTTGCCAAAATAGTTGCTGAAACAATGAACAACTACCTGTTTGGTGAAAGACTCTTGGAGTGTCATTTTATGCCACCTGAAAAAGTACATAAAGAACTCTTTAAAGAC…
NPM1	ATGGAAGATTCGATGGACATGGACATGAGCCCCCTGAGGCCCCAGAACTATCTTTTCGGTTGTGAACTAAAGGCCGACAAAGATTATCACTTTAAGGTGGATAATGATGAAAATGAGCACCAGTTATCTTTAAGAACGGTCAGTTTAGGGGCTGGTGCAAAGGATGAGTTGCACATTGTTGAAGCAGAGGCAATGAATTACGAAGGCAGTCCAATTAAAGTAACACTGGCAACTTTGAAAATGTCTGTACAGCCAACGGTTTCCCTTGGGGGCTTTGAAATAACACCACCAGTGGTCTTAAGGTTGAAGTGTGGTTCAGGGCCAGTGCATATTAGTGGACAGCACTTAGTAGCTGTGGAGGAAGATGCAGAGTCAGAAGATGAAGAGGAGGAGGATGTG…
NUP50	ATGGCCAAAAGAAATGCCGAGAAGGAACTGACAGATAGGAATTGGGATCAAGAAGATGAAGCTGAAGAGGTGGGAACATTCTCCATGGCCAGTGAGGAAGTCTTGAAGAATAGAGCCATAAAGAAAGCAAAGCGCAGAAATGTTGGATTTGAATCTGACACTGGAGGAGCCTTTAAAGGTTTTAAAGGTTTGGTGGTACCTTCTGGAGGAGGACGCTTTTCTGGATTTGGTAGTGGCGCTGGAGGGAAGCCTTTGGAAGGACTGTCGAATGGAAACAACATAACCAGTGCCCCTCCCTTCGCCAGTGCAAAGGCAGCGGCAGATCCCAAGGTAGCCTTTGGTTCTCTTGCTGCAAATGGCCCTACCACCTTGGTTGATAAAGTTTCAAATCCCAAAACT…
SMN1	ATGGCGATGAGCAGCGGCGGCAGTGGTGGCGGCGTCCCGGAGCAGGAGGATTCCGTGCTGTTCCGGCGCGGCACAGGCCAGAGCGATGATTCTGACATTTGGGATGATACAGCACTGATAAAAGCATATGATAAAGCTGTGGCTTCATTTAAGCATGCTCTAAAGAATGGTGACATTTGTGAAACTTCGGGTAAACCAAAAACCACACCTAAAAGAAAACCTGCTAAGAAGAATAAAAGCCAAAAGAAGAATACTGCAGCTTCCTTACAACAGTGGAAAGTTGGGGACAAATGTTCTGCCATTTGGTCAGAAGACGGTTGCATTTACCCAGCTACCATTGCTTCAATTGATTTTAAGAGAGAAACCTGTGTTGTGGTTTACACTGGATATGGAAATAGA…
SRSF2	ATGAGCTACGGCCGCCCCCCTCCCGATGTGGAGGGTATGACCTCCCTCAAGGTGGACAACCTGACCTACCGCACCTCGCCCGACACGCTGAGGCGCGTCTTCGAGAAGTACGGGCGCGTCGGCGACGTGTACATCCCGCGGGACCGCTACACCAAGGAGTCCCGCGGCTTCGCCTTCGTTCGCTTTCACGACAAGCGCGACGCTGAGGACGCTATGGATGCCATGGACGGGGCCGTGCTGGACGGCCGCGAGCTGCGGGTGCAAATGGCGCGCTACGGCCGCCCCCCGGACTCACACCACAGCCGCCGGGGACCGCCACCCCGCAGGTACGGGGGCGGTGGCTACGGACGCCGGAGCCGCAGCCCTAGGCGGCGTCGCCGCAGCCGATCCCGGAGTCGG…
PSPC1	ATGATGTTAAGAGGAAACCTGAAGCAAGTGCGCATTGAGAAAAACCCGGCCCGCCTTCGCGCCCTGGAGTCCGCGGTGGGCGAGAGCGAGCCGGCGGCCGCGGCAGCCATGGCGCTCGCTCTTGCCGGGGAGCCGGCACCGCCCGCGCCCGCGCCTCCAGAGGACCACCCGGACGAGGAGATGGGGTTCACTATCGACATCAAGAGTTTCCTCAAGCCGGGCGAGAAGACGTACACGCAGCGCTGCCGCCTCTTCGTGGGAAATCTGCCCACCGACATCACGGAGGAGGACTTCAAGAGGCTCTTCGAACGCTATGGCGAGCCCAGCGAAGTCTTCATCAACCGGGACCGTGGCTTCGGCTTCATCCGCTTGGAATCCAGAACCCTGGCTGAAATTGCA…
NUP98N MUT	ATGTTTAACAAATCATCCGGAACACCCTCCGGGGGTGGCACAGGTGGCTCTGGCACAACTTCAACATCCGGACAGAATACTGGCAGCGGCACTACTAGTGGAGGGGCATCCGGAACATCTGCAAGCGGTTCTAGCAACAATACTGGAGGCCTCAGCGGAAATTCACAGACTAAACCAGGAGGATTGTCCGGAACCAGTTCATTTAGCCAGCCAGCTACCTCCACAAGCACTGGCAGTGGGTCCGGTACGTCAACAGGAACAGCAAATACCTTGAGTGGAACTGCAAGCACAGGGACCAGTCTCTTCTCATCCCAAAACAATGCCTTTGCACAAAATAAACCAACTGGCAGCGGCAATTCCGGAACCAGTACTAGCAGTGGAGGACTCTCAGGAACTGGC…
