# Supplementary material for: CRISPR-assisted transcription activation by phase-separation proteins
Source: Protein Cell. 2023 Mar 11;14(12):874–87. doi: 10.1093/procel/pwad013 (PMC10691850; doi:10.1093/procel/pwad013)
Supplement: pwad013_suppl_Supplementary_Table_S3 [file pwad013_suppl_supplementary_table_s3.xlsx]

## Sheet: Supplementary_Table_3
Supplementary Table 3. Quantitative PCR primers
Target	Primer sequence
GAPDH qFP	ggagcgagatccctccaaaat
GAPDH qRP	ggctgttgtcatacttctcatgg
HBB qFP	tgaggagaagtctgccgttac
HBB qRP	accaccagcagcctgccca
HBG qFP	tgcactgtgacaagctgcat
HBG qRP	tggattgccaaaacggtcac
SOX2 qFP	acagcaaatgacagctgcaaa
SOX2 qRP	tcggcatcgcggttttt
OCT4 qFP	gctcgagaaggatgtggtcc
OCT4 qRP	cgttgtgcatagtcgctgct
IL1B qFP	atgatggcttattacagtggcaa
IL1B qRP	gtcggagattcgtagctgga
IL1R2 qFP	atgttgcgcttgtacgtgttg
IL1R2 qRP	cccgcttgtaatgcctccc
IL1RN qFP	acgccaggtacaagatgctc
IL1RN qRP	agacgtagggcttctcacct
NAP1L1 qFP	gaggaggaggtggagacttttg
NAP1L1 qRP	cgaatcttgtccaaggcatcag
