# Supplementary material for: CRISPR-assisted transcription activation by phase-separation proteins
Source: Protein Cell. 2023 Mar 11;14(12):874–87. doi: 10.1093/procel/pwad013 (PMC10691850; doi:10.1093/procel/pwad013)
Supplement: pwad013_suppl_Supplementary_Table_S4 [file pwad013_suppl_supplementary_table_s4.xlsx]

## Sheet: Supplementary_Table_4
Supplementary Table 4. Subsheet 1. RNA-seq reveals genes significantly regulated (up or down) by dCas9-VPR with OCT4-targeting gRNA, compared to dCas9-VPR with no targeting gRNA using transient transfected HEK293T cells.
Gene_name	log2FC (gRNA_vs_ctrl)	FDR (gRNA_vs_ctrl)	TPM_gRNA_rep #1	TPM_gRNA_rep #2	TPM_ctrl_rep#1	TPM_ctrl_rep#2	RawCounts_gRNA_rep#1	RawCounts_gRNA_rep#2	RawCounts_ctrl_rep#1	RawCounts_ctrl_rep#2	threshold
BIVM-ERCC5	10.057	0.000411224	2.91719	1.41729	0	0	179.353	90.376	0	0	Up
CCDC180	9.05673	0.000757101	1.08789	0.872141	0	0	73.624	61.226	0	0	Up
TMEM256-PLSCR3	8.05071	0.0078421	1.33609	1.5865	0	0	30.102	36.966	0	0	Up
FAM231D	-8.09743	0.0078421	0	0	1.68932	1.52207	0	0	35.088	32.066	Down
Supplementary Table 4. Subsheet 2. RNA-seq reveals genes significantly regulated (up or down) by dCas9-VPRF with OCT4-targeting gRNA, compared to dCas9-VPRF with no targeting gRNA using transient transfected HEK293T cells.
Gene_name	log2FC (gRNA_vs_ctrl)	FDR (gRNA_vs_ctrl)	TPM_gRNA_rep#1	TPM_gRNA_rep#2	TPM_ctrl_rep#1	TPM_ctrl_rep#2	RawCounts_gRNA_rep#1	RawCounts_gRNA_rep#2	RawCounts_ctrl_rep#1	RawCounts_ctrl_rep#2	threshold
OCT4	3.26074	3.21937e-17	85.2846	86.1631	6.33966	6.14445	1224.65	1208.36	194.604	171.972	Up
KIAA0408	8.50587	0.000215231	0.30047	0.52398	0	0	27.267	46.752	0	0	Up
GOLGA8EP	8.26651	0.00224725	0.236832	0.860724	0	0	13.685	48.885	0	0	Up
GTF2IP4	2.1684	1.68885e-05	31.0747	39.7487	12.0537	3.83885	1209.76	1520.23	685.429	200.453	Up
EGR1	-1.13526	0.00575597	2.80479	2.27227	6.73223	4.65427	93	74	326	207	Down
RGPD5	-1.92115	0.00515913	2.08304	3.19537	5.10459	15.4285	165.968	250.301	594.375	1648.64	Down
LOC103021295	-8.05686	0.00179666	0	0	9.73166	14.0309	0	0	33.16	44.796	Down
Supplementary Table 4. Subsheet 3. RNA-seq reveals genes significantly regulated (up or down) by dCas9-VPRF with OCT4-targeting gRNA, compared to dCas9-VPR with OCT4-targeting gRNA using transient transfected HEK293T cells.
Gene_name	log2FC (gRNA_vs_ctrl)	FDR (gRNA_vs_ctrl)	TPM_dCas9-VPRF_ rep#1	TPM_dCas9-VPRF_ rep#2	TPM_dCas9-VPR_ rep#1	TPM_dCas9-VPR_ rep#2	RawCounts_dCas9-VPRF_rep#1	RawCounts_dCas9-VPRF_rep#2	RawCounts_dCas9-VPR_rep#1	RawCounts_dCas9-VPR_rep#2	threshold
OCT4	2.97567	5.1848e-10	85.2846	86.1631	9.39693	7.18675	1224.65	1208.36	204.846	160.419	Up
SNORD3A	1.55428	0.000174781	953.221	828.638	342.417	263.284	381.847	323.058	160.066	123.202	Up
RGPD8	1.02763	0.00403189	40.3543	38.4335	15.5757	25.0318	3277.7	3069.09	1380.39	2302.05	Up
HSPA6	-2.05276	0.00225088	1.15116	1.43284	6.51023	4.82781	27.829	34	172	132	Down
RGPD5	-3.07653	9.45907e-06	2.08304	3.19537	30.5253	16.5841	165.968	250.301	2653.79	1496.09	Down
