# Supplementary material for: CRISPR-assisted transcription activation by phase-separation proteins
Source: Protein Cell. 2023 Mar 11;14(12):874–87. doi: 10.1093/procel/pwad013 (PMC10691850; doi:10.1093/procel/pwad013)
Supplement: pwad013_suppl_Supplementary_Table_S5 [file pwad013_suppl_supplementary_table_s5.xlsx]

## Sheet: Supplementary_Table_5
Supplementary Table 5. RNA-seq raw counts of dCas9-VPR and dCas9-VPRF with no gRNA or with OCT4-targeting gRNA using transient transfected HEK293T cells.
Gene_name	dCas9-VPR _ctrl_rep#1	dCas9-VPR _ctrl_rep#2	dCas9-VPR _gRNA_rep #1	dCas9-VPR _gRNA_rep #2	dCas9-VPRF _ctrl_rep#1	dCas9-VPRF _ctrl_rep#2	dCas9-VPRF _gRNA_rep #1	dCas9-VPRF _gRNA_rep #2
A1BG	75.577	80.028	57.954	88.19	73.175	60.4	60.005	58.565
A1BG-AS1	72.074	93.93	78.697	69.189	118.203	111.988	74.366	57.305
A1CF	9	27	14	17	18	15	22	16
A2M	0	2	0	3	10	5	2	1
A2M-AS1	2	2	3	1	7	6	3	3
A2ML1	0	0	0	0	3	0	0	0
A2MP1	0	0	0	0	0	0	0	0
A3GALT2	6	0	3	0	1	0	2	2
A4GALT	64	76	72	63.394	82	53	54	55
A4GNT	0	0	0	1	0	0	0	3
AA06	0	0	0	0	0	0	0	0
AAAS	756	889	831	856.394	1197.45	941.201	716.685	743.448
AACS	560.577	570.028	585	637	599.04	693	454.257	477.105
AACSP1	0	0	0	1	0	0	0	0
AADAC	0	0	0	0	0	0	0	0
AADACL2	0	0	0	0	0	0	0	0
AADACL2-AS1	14	21.017	17.269	22.001	27.071	16	16.004	14
AADACL3	0	0	0	0	0	0	0	0
AADACL4	0	0	0	0	0	1	0	0
AADACP1	0	0	0	0	0	0	0	0
AADAT	332	396	437.146	352	483	414.995	311	322.168
AAED1	206	164	189.999	191.956	278	200	159	149
AAGAB	2752.2	2776.61	2841.1	2769.17	3707.91	3417.48	2480.96	2622.53
AAK1	1331.95	1377.18	1344.35	1212.01	1606.41	1519.12	1012.07	1053.15
AAMDC	97	118	130	98	182.927	171.78	119	103.182
AAMP	2857.04	2981.01	3077.87	3053.01	3806.41	3496.21	2468.45	2534.78
AANAT	2	1	1	2	3	10	1	0
AAR2	1117.01	1117.03	1168.15	1109.56	1600.5	1519.93	1035	1049.55
AARD	18.001	12	25.002	36.002	51.059	39.002	25.001	27.001
AARS	5329.92	5617.07	5680.03	5872.5	6853.74	6412.23	4531.29	4496.89
AARS2	1876.81	2138.77	2204.45	2070.24	2622.4	2587.01	1740.63	1695.72
AARSD1	503.765	404.171	407.034	500.11	706.856	578.961	391.991	386.464
AASDH	762.067	789.573	863.178	988.567	1087.03	1072.5	814.987	711
AASDHPPT	3678.47	3543.62	3877.28	3893.38	5031.77	4765.61	3557.9	3446.35
AASS	1060	1021.56	1220.56	1047.02	1530.97	1334.17	971.371	1026.2
AATBC	140.986	123	133	137	99.379	165	132	96
AATF	2167.58	2196.3	2299.51	2386.24	2789.16	2477.62	1883.88	1760.01
AATK	110	97	109	89	138	90	52	65.661
AATK-AS1	4	1	1	4	3	6	1	1
ABALON	17.376	39.053	17.296	35.457	24.938	40.657	27.821	22.097
ABAT	221	265.15	233	252	342.519	247	226.075	165.357
ABCA1	116.013	112.985	137.626	163	173	172.038	136	107
ABCA10	46	42	36	64	70	84	39	57
ABCA11P	247.396	212.285	165.265	219.701	290.964	285.94	166.468	182.571
ABCA12	1	0	0	0	2	0	2	0
ABCA13	27.127	26.003	19.909	26	12.311	31.036	11.272	12.396
ABCA17P	15	17	14	11	14	19	16	16
ABCA2	723.002	769.381	740	781.005	930.73	844.814	570.121	501.001
ABCA3	568.127	524.004	569.062	503.826	548.012	521	366	383.537
ABCA4	1	1	0	0	1	0	0	2
ABCA5	422.076	485.155	490.966	469	625.39	538.01	416.056	405
ABCA6	1	2	0	2	2	6	1	1
ABCA7	275	304.18	276.075	302.083	331.051	392.11	219	203
ABCA8	0	0	1	2	0	1	6	3
ABCA9	24.182	14.073	24.218	17.001	22.945	13.965	28	26
ABCA9-AS1	0	0	0	0	0	1	0	0
ABCB1	236	297	279.011	305.999	430.51	379	258	236.98
ABCB10	1420.24	1511.19	1347.12	1617.21	2121.97	1745.51	1316.02	1308.29
ABCB11	1	1	0	1	2	2	0	0
ABCB4	44	25	17	36	36	27	40.015	24
ABCB5	19.346	18.126	14.347	22.644	26.184	26.429	11.359	24.057
ABCB6	248	179.351	170.32	213.998	222	237	133	135
ABCB7	566.001	484.134	512.999	529.241	725.001	653.399	515.036	525.93
ABCB8	499.822	583.24	540.359	545.446	580.976	634.311	445	425.958
ABCB9	160	160.603	173.999	164.001	208.96	160.04	131.429	117
ABCC1	1884.62	2107.8	1966.3	1991.44	2155.22	2047.95	1490.96	1514.1
ABCC10	408.351	418	341.004	427.06	561.003	504	320.006	332.003
ABCC11	16	10	17	26	22	28	10	15
ABCC12	1	0	0	2	0	0	3	1
ABCC13	0	0	0	0	0	0	0	0
ABCC2	95.009	107	94	100	129	157	86	91
ABCC3	0	2	0	3	0	0	1	0
ABCC4	1025.86	1070.96	1004.64	1067.19	1470.24	1330	1053.55	998.209
ABCC5	1647.27	1609.92	1703.96	1621.13	2061.41	1932.84	1270.87	1452
ABCC5-AS1	0	0	0	0	0	0	0	0
ABCC6	105.367	105.272	104.546	98.975	127.475	121.667	102.476	106.373
ABCC6P1	27.571	23.18	26.828	41.436	37.068	29.866	23.113	25.987
ABCC6P2	17.064	11.548	27.627	22.556	34.457	38.468	24.416	32.668
ABCC8	50	63	42	67.003	57.853	63	57	47
ABCC9	1353.54	1286.39	1287.04	1238.16	1697.57	1657.93	1272.67	1092.79
ABCD1	136.207	161	177	141	182	147	107	130.273
ABCD2	5	17	12	14	19	4	20	22
ABCD3	2665.5	2746.39	2850.38	2771.29	3814.62	3506.35	2677.66	2566.48
ABCD4	455.993	439.004	528.748	510	572.028	590.064	395.365	400.159
ABCE1	5128.3	5199.56	5421.97	5527.65	7814.37	7064.69	5118.78	4999.73
ABCF1	3870.02	4001.54	3777.16	3751.34	4449.57	4309.98	3002.37	3107.28
ABCF2	3379.34	3564.75	3368.68	3310.5	4463.88	4089.97	2770.88	2757.2
ABCF3	599.533	604.45	588.525	622.238	779.167	673.627	600	510.002
ABCG1	47	33	63	44	53	47	28	32
ABCG2	62	56	74	53	88.005	68	47.006	55
ABCG4	75	96	71	105	126	101.177	100	68
ABCG5	2	7	3	9	11	9	7	5
ABCG8	2	1	1	4	6	0	4	6
ABHD1	6.002	8	4.004	6	16	3	5	13
ABHD10	1917.96	1836.13	2018.94	2214.21	2465.61	2467.07	1876.47	1895.77
ABHD11	209.431	284.965	253.657	225.232	312.12	250.611	207.606	190.268
ABHD11-AS1	0	0	0	0	0	0	2	0
ABHD12	633.282	669.443	613.24	612.98	802	740	509	529.046
ABHD12B	8	14	16	9	24	8	11	5
ABHD13	339.011	326.997	347.989	368.296	424.035	492.304	298	298.74
ABHD14A	51	53.039	79.353	58.281	69.177	69.222	60	51
ABHD14A-ACY1	0	6.496	14.835	4.838	22.209	6.419	0	0
ABHD14B	237.974	270.057	235.113	231.307	288.897	274	206.992	167
ABHD15	174.359	197.403	237.04	239.777	269.318	204.329	176.502	172.611
ABHD16A	439.987	442.093	415.061	349.216	521.001	494.37	342.003	331.773
ABHD16B	68	27	42	49	52	56	31	41
ABHD17A	714.694	764.03	771.856	729.974	1028.17	853.024	580	555.54
ABHD17B	879.603	902.117	888.482	783.567	1132.09	956.12	759.009	733.999
ABHD17C	458.963	506	519	503.011	596.096	494.035	407.709	420.03
ABHD2	1985.6	1938.56	2116.3	2089.07	2452.47	2269.57	1520.29	1628.05
ABHD3	466.004	464.105	495.024	441.538	620.272	538	429	360.344
ABHD4	281.263	280	316	288.993	353	285.022	227	277
ABHD5	744	730.026	623.031	637.084	925	796.067	627.645	520.309
ABHD6	248	276.169	304	295	400	326.016	246.057	206.969
ABHD8	146	136.909	129	149.935	144.069	133	114.078	95.55
ABI1	1262.34	1265.47	1225.7	1287.62	1658.21	1536.22	1163.12	1146.52
ABI2	2320.18	2258.75	2422.11	2510.99	2916.49	2546.04	1911.17	1893.12
ABI3	5	0	4	1	4	1	0	0
ABI3BP	30	33	32	25	40	28	31	20
ABL1	1778	1979.6	2020.01	1827.63	2205.87	1872.32	1383.02	1372.25
ABL2	3298.7	3444.2	3194.12	3436.18	4068.89	4021.21	2827.35	2726.11
ABLIM1	2517.39	2640.9	2508.32	2821.97	3529.24	3131.47	2308.95	2238
ABLIM2	35	62.001	42	56	57	61.985	45	30.001
ABLIM3	40.944	34	60.001	58	50	36	33	46
ABO	0	0	0	0	0	0	0	0
ABR	1178.47	1269.67	1293.65	1321.93	1518.1	1300.42	980.001	922.484
ABRA	1	0	2	1	0	2	0	1
ABRACL	914.892	937	987.645	1096.65	1382	1296	976.616	924.846
ABT1	1836.42	1953.69	1958.6	1996.64	2684.57	2557.67	1875.38	1736.94
ABTB1	45.975	52	58	66	77	72	43	43
ABTB2	369.127	355	376.062	362	419	434	259	314.038
ACAA1	497.395	506.671	485.715	542.861	718.305	648.068	511.999	471.733
ACAA2	721.001	860.968	847.287	884.001	1110.36	929.565	788.373	809.433
ACACA	3968.46	3912.6	4018.3	4013.39	5179.92	4295.22	3393.19	3287.71
ACACB	532.51	481.003	534	540.145	650.171	618.652	439.934	425
ACAD10	430.007	444	449.852	455	567.572	547.707	358.002	380.125
ACAD11	922.448	926.541	831.005	1122.39	1281.57	1011.85	918.579	789.707
ACAD8	379	350.005	420	423.87	438.006	434	321	332
ACAD9	857.006	911.649	818.001	932.884	1155.51	1037.18	696.007	774.263
ACADL	78.021	67	64	86	74	96	68	45
ACADM	2087.66	2024.01	2283.86	2388.55	3071.68	2843.05	2396.03	2228.95
ACADS	103	103	82	100.35	113.622	92	70	79
ACADSB	1363.01	1409.46	1431.35	1373.98	1955.58	1728.73	1260.53	1246.78
ACADVL	567.871	623.045	496.249	686.376	763.949	712.97	509.002	519.451
ACAN	50	39.014	44	52	47	55	27	46
ACAP1	5	3	0	4	1	5	1	0
ACAP2	2002.75	2017.4	1963.1	1992.91	2446.45	2301.48	1616.37	1599.06
ACAP3	540.171	613.012	573.271	637.032	671.269	700.929	434.966	423.005
ACAT1	2476.24	2479.74	2726.09	2881.7	3738.41	3354.24	2695.02	2520.06
ACAT2	1425.78	1440.58	1514.43	1544.74	2114.16	1711.97	1460.18	1376.98
ACBD3	3452.57	3320.23	3527.49	3443.49	4538.09	4416.64	3205.57	2923.88
ACBD4	25.276	27.159	48.777	26.006	27.962	32.217	30.984	29.022
ACBD5	536.161	588.915	592.153	592.101	765.643	718.591	548.719	508.476
ACBD6	759	692.355	709.566	718.014	916.542	888.128	619.711	617.344
ACBD7	305.169	277.753	328.2	244.069	385.993	367.095	284.446	261.962
ACCS	36	54	41	63	55	73	53	33
ACCSL	1	1	0	3	1	1	3	1
ACD	264.426	344.043	309.032	380	394.01	357	279.998	277
ACE	29	33	40	17	26	37	16	28
ACE2	28	30	43	40	36	37	35	42
ACER1	0	0	0	0	0	0	0	0
ACER2	75	47	43	44	63	56	48.599	63
ACER3	1025.21	1077.2	1087.56	1136.28	1450.89	1295.96	1035.13	910.179
ACHE	34	37.005	24	30	27	38	24	18
ACIN1	9006.51	8724.78	9285.83	8934.38	10443	10499.7	7251.09	7284.98
ACKR1	0	0	0	0	0	0	0	0
ACKR2	14.623	1.003	8.001	15	12.003	10.908	8	9
ACKR3	0	0	0	3	1	3	0	1
ACKR4	47	68.002	49	85	72	72	50	56
ACLY	9482.45	10242.3	9976.04	10531	12584.7	11165.3	8063.71	8296.81
ACMSD	0	2	1	0	2	0	6	1
ACO1	1620.12	1775.44	1770.48	1736.44	2265.1	1891.58	1584.54	1603.29
ACO2	2022.83	2159.86	1910.68	2105.06	2494.13	2359.7	1627.89	1653.39
ACOT1	152.759	121.191	100.435	125.472	124.091	129.134	112.609	105.845
ACOT11	50	43	48.862	64.851	48.275	60	52.844	53.862
ACOT12	3	2	0	0	0	0	0	1
ACOT13	929.623	967.561	980.964	1084.62	1386.25	1253.06	918.357	879.081
ACOT2	493.311	553.777	541.896	546.528	676.826	584.921	465.511	474.191
ACOT4	0	1	0	4	0	0	0	1
ACOT6	0	2	0	0	0	0	0	0
ACOT7	1101.07	1221.07	1238.3	1130.87	1410.32	1223.35	951.421	1065.43
ACOT8	148	193.574	189.423	179.516	300.906	223.958	210.113	187.566
ACOT9	401.737	402	416	534.122	606.675	541.01	453.54	381
ACOX1	821.377	860.989	818.24	746	1080.58	1067.91	758.966	724.007
ACOX2	0	0	4	3	2	4	4	4
ACOX3	225	226	258	232.002	305	280.074	227	220.001
ACOXL	10	10	1	10	6	6	6	3
ACP1	3815.82	3890.44	4420.62	4225.65	5533.71	5161.22	3801.1	3842.87
ACP2	347	380	352.179	360.086	451	401.999	253.003	296.998
ACP5	6	0	4	3	3	3	2	5
ACP6	267.013	296.155	271	289.201	357.014	292.155	219	244
ACPP	18	14	13	16	34	32	13.006	15
ACPT	2	4	1	4	6	4	6	7
ACR	1	4	6	5	4	4	4	3
ACRBP	5	0	0	1	4	5	0	0
ACRC	92	119	102	57.013	147	139	65	81
ACRV1	8	18	20	11	21	23	9	9
ACSBG1	22	9	18	10	18	25	6	14
ACSBG2	20	14	18	11	12	2	14	10
ACSF2	155.024	193	206.999	227	261.001	215.001	193.999	171.769
ACSF3	389.001	454	493.073	483.275	482.012	473.027	349.003	365.998
ACSL1	864.005	871.383	833.665	898.017	1023.79	976.006	715.496	729.042
ACSL3	2831.75	2917.62	3015.89	2988.85	3866.29	3289.02	2614.35	2461.96
ACSL4	2169.12	2269.35	2208.61	2479.65	3072.83	2592.73	1973.34	1883.56
ACSL5	14	12	6	4	5	5.001	13	2
ACSL6	149.783	195.509	163.029	185.065	223.611	186.885	166.386	154.408
ACSM1	1	0	1	2	4	2	0	1
ACSM2A	0	0	0	1	2	1	0	0
ACSM2B	0	0	0	0	0	0	0	0
ACSM3	91.764	91.028	99.341	86.557	151.851	127.367	61.051	83.264
ACSM4	2	2	0	8	0	0	0	0
ACSM5	0	0	0	0	0	2	0	2
ACSM6	0	0	0	0	2	0	0	0
ACSS1	795.573	849.704	821.44	876.359	982.244	799.444	736	698.336
ACSS2	307	305.243	356	378	367.119	371	284.991	279
ACSS3	95	123	115	112	149	121	111	84.009
ACTA1	68	71	53.986	48.002	104	107	55	57
ACTA2	22	43	29	44	42	40.978	29	27.259
ACTA2-AS1	2	0	1	5	2	1.022	0	7.741
ACTB	36315.3	39438.5	38805.9	36525	45404	40444.6	28323.7	29912.7
ACTBL2	0	3	1	0	0	0	0	2
ACTC1	2	5	2	2	3	9	9	9
ACTG1	32686.6	35934.7	34158.3	35610.4	42890.7	37873.8	27527.9	27897.6
ACTG1P17	99.843	92.967	100.955	85.407	137.686	116.735	77.038	77.466
ACTG1P20	132.142	176.969	177.274	120.17	182.3	161.012	110.759	111.935
ACTG1P4	33	28	17	17	31.042	28	30	20
ACTG2	0	0	0	0	10	2	0	4
ACTL10	13	6	13	10	13	17	5	4
ACTL6A	1915.21	1785.57	1992.19	2106.3	2932.46	2402.83	1950.18	2082.36
ACTL6B	1	3	0	1	0	2	0	0
ACTL7A	6	0	0	0	0	2	0	1
ACTL7B	1	0	1	0	0	1	0	0
ACTL8	21	29	27	40	37	38	22	22
ACTL9	0	0	0	0	0	0	0	0
ACTN1	1757.77	1805.67	1841.56	2032.77	2174.34	1925.68	1415.25	1413.32
ACTN1-AS1	0	0	0	0	0	0	0	0
ACTN2	476.005	470.057	436	447.703	559.425	548.114	338.337	323
ACTN3	7	13	8	4	3	3	11	2
ACTN4	5672.15	5929.35	6002.37	5716.66	6844.64	6466.42	4448.76	4378.99
ACTR10	979.306	1039.1	1073.16	1266.93	1479.86	1345.45	1003.34	964.282
ACTR1A	2980.34	2889.68	3002.09	2777.5	3771.15	3335.09	2510.33	2453.24
ACTR1B	783.57	814.721	706.999	790.525	914.491	926.225	796.422	699
ACTR2	10453.9	10236.9	10761.4	11487.3	14869.2	13501.1	10196.6	9979.45
ACTR3	3901.75	3819.81	3940.79	3961.55	5249.03	4962.81	3815.68	3745.49
ACTR3B	490.646	511.512	555.057	595.346	686.05	600.051	475.615	474.166
ACTR3BP2	1	0	0	0	0	0	0	0
ACTR3BP5	2	0	0	0	0	0	0	0
ACTR3C	12.63	30.018	26.934	34.848	30.209	20.757	13.389	25.841
ACTR5	470.063	449.977	559	460.058	625.333	610	453.386	452.081
ACTR6	1081.82	1070.46	1180.8	1255.6	1618.61	1407.68	1193.01	1099.08
ACTR8	1091.01	1028.66	1042.96	1146.35	1525.36	1395.69	1076.66	940.919
ACTRT1	0	2	0	0	1	0	0	0
ACTRT2	0	0	0	0	0	0	0	0
ACTRT3	50.001	48	34	46	63	75.912	81	40
ACVR1	262.083	339.765	331	300	356.105	358.483	244	275
ACVR1B	1153.55	1230	1208.69	1173.05	1462.05	1386.83	1025.01	991.532
ACVR1C	17.05	25	42	41	77	30	26	39.032
ACVR2A	501.628	486.124	516.307	519.175	569.876	621.212	495.595	406.999
ACVR2B	2730.51	2778.67	2799.39	2801.94	3222.98	3126.98	2227.36	2298.24
ACVR2B-AS1	40.906	27	14	22.999	25	36.063	20	32
ACVRL1	22	18	16	30	31.082	22.007	28	27.025
ACY1	128	144.465	119.816	147.881	163.624	155.359	133	132.106
ACY3	0	0	0	0	0	0	0	0
ACYP1	190.019	209.999	208.977	271	369	283	208	222.069
ACYP2	38.285	38	38	34	52	45	36	44
ADA	235	241.299	304.515	306	385.002	311	259	216
ADAD1	0	0	0	0	0	0	0	0
ADAD2	0	0	0	0	0	0	2	0
ADAL	269.891	222.555	239.293	251.989	351.039	318.358	238.401	260.79
ADAM10	1790.86	1903.03	1976.41	1927.98	2522.85	2245.1	1772.06	1677.22
ADAM11	243.004	343.934	309.231	328	401	378.033	267	268
ADAM12	3	0	0	0	1	2	5	0
ADAM15	793.007	875.15	777.36	845.817	1154.41	1048.15	669.989	724.256
ADAM17	1044	938.088	912.225	998.485	1344.93	1240.69	869.426	815.667
ADAM18	0	0	0	0	0	0	0	0
ADAM19	329.211	348	372.006	391.214	419	300	250	310.058
ADAM1A	179	151.756	157.985	174	194	191	159	145.252
ADAM2	0	0	0	0	0	0	0	0
ADAM20	1	6	1	0	0	2	4.006	10
ADAM20P1	27	31	30	12	19	24	7	15
ADAM21	11	29	29	32	20.903	19.96	18	16
ADAM21P1	0	0	2	0	2.097	1.04	0	0
ADAM22	706.776	663.018	779.006	742.089	1015.13	868	703.984	617.083
ADAM23	264	294	311.992	315	379.034	352.345	245.082	261
ADAM28	0	0	0	0	0	0	0	0
ADAM29	0	0	0	0	0	0	0	0
ADAM30	0	0	0	0	2	1	0	0
ADAM32	22	44	19.028	31.054	22	30	24	13.018
ADAM33	0	0	0	0	0	0	0	0
ADAM3A	0	0	0	0	0	2	0	1
ADAM5	0	0	0	0	0	0	0	0
ADAM6	0	0	0	0	0	0	0	0
ADAM7	0	0	0	0	0	0	0	0
ADAM8	127	155	143	124	157	114	110.031	99
ADAM9	2859.53	2977.27	2961.38	3270.61	4187.72	3614.82	2840.09	2771.35
ADAMDEC1	0	0	0	0	0	0	0	0
ADAMTS1	4932.58	5257.96	4091.84	5781.6	6311.11	5303.34	3713.49	3194.87
ADAMTS10	53	61	70	86	79	70	72	67
ADAMTS12	19	10	13	14	12	16	15.017	27
ADAMTS13	240.951	262.081	156.001	261.706	271	229.967	205.001	233
ADAMTS14	13	18	28	14	17	17	15	14
ADAMTS15	139	164.018	138	166.081	186	154	105	122
ADAMTS16	0	0	0	1	2	0	0	0
ADAMTS17	176.018	164.114	162.009	222.071	203.004	227.617	175.226	154.017
ADAMTS18	5	9	5	14	2	1	0	0
ADAMTS19	101.294	107	121	139.988	154	134	121.082	83
ADAMTS19-AS1	5	6	9	9	8	4	7	6
ADAMTS2	316.006	296.021	281	351.16	396.384	320	245.001	224.034
ADAMTS20	70	62.075	71	58.921	69	76	84	63
ADAMTS3	326	323	339.915	315	449.358	427	328.89	297
ADAMTS4	44.188	52.497	28.874	33.309	59.264	44.237	33.426	36.72
ADAMTS5	8	7	11	7	36	9	10	4
ADAMTS6	45	53	48	69	62	82	57	49
ADAMTS7	117	109	126	142.141	149	138.08	134.101	99
ADAMTS7P1	0	2	0	3	4	7	6	6
ADAMTS8	36	33	35	54	28	21	30	32
ADAMTS9	219.037	199	219	242.186	249	228	177	137.236
ADAMTS9-AS1	2	0	0	0	5	0	0	2
ADAMTS9-AS2	0	0	0	0	0	0	0	0
ADAMTSL1	5	0	5	0	11	3	1	2
ADAMTSL2	17.182	18.604	28.419	14.92	33	45.682	11	23.005
ADAMTSL3	41	42	28	32	39	46	47	42
ADAMTSL4	41.026	45	39	28	68	67	41	39
ADAMTSL4-AS1	1.002	5.064	1	6	12.019	10	5	5
ADAMTSL5	26	37.027	45	52	44	52	36	63
ADAP1	182.002	131	165.293	195.302	208	208.101	150.739	108
ADAP2	114.155	119	138.934	109	129	142	94.044	80.126
ADAR	8723.08	8802.08	9209.88	9375.14	11316.8	10527.3	7312.2	7499
ADARB1	887.453	988.982	999.62	900.02	1097.83	1088	807.001	870.571
ADARB2	0	1	4	0	0	0	0	0
ADARB2-AS1	0	1	0	2	0	0	0	0
ADAT1	522.694	503.243	488.588	495.146	618.024	609.535	432.898	413.53
ADAT2	1085	1124.21	1019.2	1222.66	1403.27	1399.91	1004	1028.61
ADAT3	101.044	142	102	114.221	132	169.905	84	74
ADCK1	255	270.498	260.374	253	289	283.208	207	218
ADCK2	493.032	507	601.016	547.144	613.264	617.001	442	432
ADCK3	1876.94	1899.88	2040.31	1918.71	2465.95	2092.91	1575.91	1639.99
ADCK4	321.435	346.154	322.409	343	465.266	397.532	302	256.002
ADCK5	48	39	50	34	58	50	27	37
ADCY1	1117.2	1232	1055.23	1157.81	1348.06	1217.38	899.625	911.589
ADCY10	12	29	29	18	30	39.001	10	5
ADCY10P1	86.057	76.008	51	63.135	105.033	67.782	79.026	63.602
ADCY2	0	0	0	0	2	0	0	0
ADCY3	1107.11	1133.84	1119.8	1243.95	1326.4	1218.61	887.025	806.257
ADCY4	3	0	0	0	2	0	0	2
ADCY5	66	67.702	49	71	77	55	43	58
ADCY6	755.073	710	723.548	728.455	890.006	840.004	672.996	623.108
ADCY7	310.053	355.065	348.485	424	411.001	383	321.052	278
ADCY8	0	0	0	0	0	2	0	0
ADCY9	969.121	1084.58	1007.76	932.02	1233.07	930.078	696.317	801.59
ADCYAP1	0	0	0	0	0	0	0	0
ADCYAP1R1	474	488.833	543.826	605.039	621.528	561	455.998	477
ADD1	2844.35	2988.8	3086.23	2771.44	3368.44	3207.13	2258.81	2322.73
ADD2	846.272	847.316	859.003	935.688	1017.69	868.491	663	653
ADD3	2232.14	2502.23	2483.38	2648.84	3418.29	2866.16	2299.61	2194.44
ADD3-AS1	5	0	0	2	2	6.016	3	0
ADGB	0	0	0	0	0	0	0	0
ADGRA1	8	3	3	4	7	2	4	1
ADGRA1-AS1	0	0	0	0	0	0	0	0
ADGRA2	642.019	684.074	640	779.982	974.822	860.001	620.013	629.061
ADGRA3	729	674.119	795.631	797.204	957.602	944.392	673.814	752.959
ADGRB1	146	222.103	171	190.838	220.066	207	143.635	139.033
ADGRB2	351.126	387.97	290	388.113	414	396	276	276
ADGRB3	99	135	68.029	98	138	112	96.674	49.011
ADGRD1	9	10	12	13	16	16	7	14
ADGRE1	0	2	6	0	6	2	0	2
ADGRE2	35.706	17.88	28.678	19.051	45.402	39.63	45.503	19.572
ADGRE3	0	0	0	0	0	0	0	0
ADGRE4P	0	4.001	13	7	7.025	2.002	2.003	3.272
ADGRE5	177.735	242.81	234.555	260.933	242.518	226.166	173.368	182.958
ADGRF1	0	1	0	5	11.053	0	2	0.931
ADGRF2	1	2	4	0	6	3	1	0
ADGRF3	13.001	13.001	7.009	10.013	13.027	28	14.041	4.006
ADGRF4	1	2	0	0	4	7	0	2
ADGRF5	5	5	10	4	9	14	5	8
ADGRG1	3	11	12.651	4	9	6	1	9
ADGRG2	86	82	69.002	119	113	79	54	65
ADGRG3	1	0	0	3	0	1	0	3
ADGRG4	0	0	0	1	2	3	0	0
ADGRG5	0	1	0	1	2	0	0	0
ADGRG6	169.001	153	188	201.065	206.029	207.983	132.961	169.999
ADGRG7	0	0	0	0	0	0	0	0
ADGRL1	2574.42	2779.56	2895.62	2553.88	2930.01	2826.99	1785.22	1836.6
ADGRL2	2675.3	2700.59	2860.4	2861.49	3683.32	3371.45	2387.41	2482.26
ADGRL3	168.013	198	243	199	245	189.042	132	145
ADGRL3-AS1	0	0	0	0	0	0	0	0
ADGRL4	2	0	1	2	5	1	1	1
ADGRV1	650.051	649	698	766	992.089	788.596	589.005	640.517
ADH1A	0	0	0	0	0	0	0	0
ADH1B	0	0	0	0	0	0	1	0
ADH1C	0	0	3	0	0	0	0	0
ADH4	2	0	4	3	5	2	5	2
ADH5	2774.89	2877.29	3085.77	3179.6	4311.04	3685.64	3110.5	2866.1
ADH6	11	4.294	4	5	6	1	3	0
ADH7	0	0	0	0	0	0	0	0
ADHFE1	4	6	11	9.005	13	21.02	7	8
ADI1	3065.94	3009.14	3052.4	3018.31	3911.3	3732.68	2624.78	2801.55
ADIG	0	0	0	0	0	1	0	0
ADIPOQ	6	18.818	12	8.932	9.915	12.001	10.455	12.021
ADIPOQ-AS1	1	0	0	0	0	0	0	0
ADIPOR1	2685.31	2995.03	2838.22	2922.91	4015.49	3405.68	2479.23	2442.59
ADIPOR2	3354.9	3358.38	3457.92	3316.3	4504.45	4118.23	3025.84	2989.81
ADIRF	0	0	0	0	0	0	0	0
ADK	650.428	648.921	621.069	715.068	1009.41	903.219	620.999	641.637
ADM	270	311	257.224	295.768	397.001	318	223	193
ADM2	46.007	49.001	62.002	64.638	78.004	89	69.09	43.162
ADM5	110	127	112	80	98.224	80.928	70	85.044
ADNP	3769.44	3905.79	3741.91	3590.68	4765.28	4174.82	2879.7	2978.6
ADNP-AS1	20	25	21	18	55.178	18	16	15
ADNP2	1753.32	1701.13	1670.01	1787.42	2297.72	1988.86	1402.97	1357.51
ADO	1043.07	1088	1120.7	1065.74	1488.11	1306.58	1023.05	934.861
ADORA1	82	75.074	83	98	109	85	53	68
ADORA2A	134.553	137	129.133	135.928	171.121	109.123	65.903	74.833
ADORA2A-AS1	36	29	21.001	29	29.055	28.001	14	28
ADORA2B	190.215	252.004	251	256.279	336.01	285	241.092	205.073
ADORA3	0	0	0	1	0	0	2	1
ADPGK	1335.98	1244.7	1378.39	1359.38	1810.28	1718.46	1212.32	1122.53
ADPGK-AS1	4.247	13.064	7.604	21.619	16.418	21.794	4.733	13.846
ADPRH	22	36	26	15	29	24	10	7
ADPRHL1	64.527	86	68	65	78	106	33	32
ADPRHL2	416	485.513	440.093	401.329	553.386	541.026	393	369.972
ADPRM	140	137	118	178	210	217	132.379	120
ADRA1A	13.011	11.002	5.183	15.161	16.001	26.953	14.117	8.432
ADRA1B	3	12	9	12	9	6	9	8
ADRA1D	3	1	5	0	0	0	2	0
ADRA2A	2	0	6	1	2	6	0	0
ADRA2B	5	6	5	6	5	3	3	1
ADRA2C	187	230	232.552	236	326	240	179	172
ADRB1	24	11	14.012	22	23	25	8	18
ADRB2	36	31	26	38	58	32	32	33
ADRB3	0	0	0	0	2	0	0	0
ADRBK1	969.882	1023.36	1056.62	953.861	1215.24	1083.5	804.451	796
ADRBK2	885.855	903.412	948.969	958.553	1171	1009.56	877.535	872.38
ADRM1	1839.02	1887.47	1962.94	1865.51	2612.97	2443.25	1469.46	1546.03
ADSL	1813.03	1856.04	1952.72	2132.05	2922.31	2368.94	1756.37	1763.81
ADSS	2405.88	2509.66	2728.03	2744.08	3667.09	3313.64	2442.89	2421.39
ADSSL1	83.922	62.131	82	89	74	70	63	68
ADTRP	0	0	0	0	0	0	0	0
AEBP1	1	5	14	7	6	4	4	7
AEBP2	1344.18	1388.06	1373.82	1421.36	1703.12	1621.07	1228.18	1194.11
AEN	2151	2186.54	1986.31	2016.72	2587.46	2437.42	1691.31	1807.6
AES	1295.38	1221.16	1146.27	1484.37	1507.55	1521.91	1149.69	1142
AFAP1	937.231	973.169	911.636	1097.99	1161.74	1030.51	750.169	814.259
AFAP1-AS1	5.005	5.005	1	2	14	11	4	5
AFAP1L1	204	188	225.948	232	308.002	273.019	192.001	198
AFAP1L2	42	52	54	60.001	65	49.999	37	33
AFF1	1598.3	1646.6	1646.25	1633.12	2036.28	1780.67	1395.33	1216.45
AFF2	164	157.999	162.003	183.002	182	172	110	119
AFF3	231.006	265.557	304	317	335.004	305	202.039	225
AFF4	5075.66	5055.74	4720.67	4411.88	6209.31	5630.55	3884.55	3541.18
AFG3L1P	545.933	581.734	580.458	571.096	677.697	633.062	431.607	446.902
AFG3L2	1840.33	1893.16	1980.79	1890.36	2454.62	2279.52	1699.81	1704.21
AFM	0	0	0	0	0	0	0	0
AFMID	474.183	568.889	531.245	507.761	719.319	692.667	487.692	484.142
AFP	0	0	0	0	0	0	0	0
AFTPH	1063.86	1006.32	1069.16	990.972	1393.91	1326.13	938.399	944.982
AGA	213	219	223	226.938	359.263	296	201	244.736
AGAP1	1132.25	1306.02	1218.35	1348.33	1613.98	1374.01	973.664	1014.25
AGAP1-IT1	0	3	3	1	3	2	2	0
AGAP11	24.672	29.955	34.523	26.382	44.862	32.727	17.117	22.238
AGAP2	100.286	105.857	105.332	84.227	147	93.343	84.779	65.133
AGAP2-AS1	139.714	134.198	133.668	165.773	148	154.734	122.223	107.867
AGAP3	1989.6	2098.83	2142.55	2149.67	2591.38	2369.41	1769.94	1703.35
AGAP4	478.608	438.844	452.161	448.26	587.134	584.909	403.482	370.224
AGAP5	341.403	377.781	339.072	336.794	441.366	406.124	351.16	308.333
AGAP6	1057.93	1162.75	1027.2	1100.62	1346.51	1392.17	915.318	868.66
AGAP7P	121.261	113.25	119.179	131.539	158.982	146.526	110.293	99.883
AGAP9	934.605	920.295	860.027	858.462	1130.01	1017.8	679.905	709.276
AGBL1	0	0	0	0	0	0	0	0
AGBL1-AS1	0	0	0	0	0	0	0	0
AGBL2	0	1	0	4	0	0	0	1
AGBL3	76	65	77.125	71	80	95	76	72
AGBL4	0	0	1	0	2	0	1	0
AGBL4-IT1	0	0	0	0	0	0	0	0
AGBL5	857.03	942.135	955.175	1029.3	1156.37	1120.11	755.202	746.351
AGBL5-AS1	0	2	1	0	0	0	0	2
AGER	42	40.002	42.001	55	54.001	44	36	42.001
AGFG1	1921.22	1987.54	2130.24	2063.26	2598.65	2392.04	1779.94	1754.36
AGFG2	141.96	144	156	154	166	168	101	126.746
AGGF1	1497.45	1555.85	1633.42	1663.62	2108.96	1927.81	1558.73	1494.18
AGK	2471.58	2365.6	2571.1	2644.97	3445.64	3093.21	2387.41	2263.4
AGL	2873.04	2786.61	2790.01	2863.6	3859.52	3439.36	2598.28	2617.68
AGMAT	58.315	56.238	81.178	80.326	90.119	84.483	73.007	65
AGMO	4	0	1	0	0	1	0	1
AGO1	1845.24	1766.38	1842.73	1747.86	2258.97	2044.03	1452.73	1422.23
AGO2	1251.95	1238.75	1128.52	1109.69	1284.74	1323.26	809.002	967.584
AGO3	634.001	599	510.029	589.732	822.412	691.083	572.513	472
AGO4	636	521.043	637.738	676.139	837.02	709.447	541.048	500.178
AGPAT1	1219.06	1336.27	1188.95	1122.44	1390.92	1298	943.447	981.634
AGPAT2	1089.24	1116.9	1197.62	1110.65	1353.23	1206.29	829.661	988.324
AGPAT3	1048.14	1177.96	1248.2	1187.64	1293.01	1214.65	898.409	896.507
AGPAT4	1171.39	1155.74	1157	1181.08	1466.9	1342.44	964	950
AGPAT4-IT1	48	38	56	39.324	54	53	39.016	33
AGPAT5	1535.27	1532.21	1494.05	1621.19	2076.19	1913.11	1493	1415.02
AGPS	3313.41	3045.92	3226.99	3435.54	4572.87	4053.52	3036.92	2900.77
AGR2	0	0	0	0	0	0	0	0
AGR3	0	0	0	0	0	0	0	0
AGRN	908.003	986.582	888.519	954	1114.99	977.101	687.018	589
AGRP	0	0	1	0	1	0	0	1
AGT	4	0	0	0	2	1	2	2
AGTPBP1	1623.8	1628.47	1631.5	1791.51	2366.32	1989.87	1504.93	1508.61
AGTR1	31	27	37	33.001	37	39	39	31
AGTR2	0	0	0	0	0	0	0	0
AGTRAP	571.531	697.999	650.005	664.767	747.068	789.999	534.731	546
AGXT	0	1	0	0	1	0	0	0
AGXT2	0	0	0	0	0	0	0	0
AHCTF1	3563.65	3510.61	3424.13	3593.58	4451.21	4163.8	2942.57	2917.62
AHCTF1P1	5.134	8.658	2.253	2.397	6.689	0	2.438	11.565
AHCY	4150.91	4498.28	4545.94	4628.82	5593	4818.94	3641.76	3611.09
AHCYL1	2743.72	2705.61	2450.66	2619.65	3381.04	3061.07	2333.01	2145.61
AHCYL2	606.658	665.001	719.211	636.483	866.762	774.657	570.039	546.273
AHDC1	604.003	551.088	630.003	557.687	661.1	640	421	422.994
AHI1	750.478	737.101	723.154	784.268	998.076	915.672	664	572.141
AHNAK	2641.81	2664.63	2704.55	2984.04	3661.21	3326.99	2319.76	2284.45
AHNAK2	530.912	540.019	575.896	627.002	624	627	424.1	420
AHR	377.508	399.306	384.496	387.444	583.164	450.002	329	294.099
AHRR	639.706	707.088	708.004	676.003	724	754	447.001	537.24
AHSA1	3563.82	3577.5	3652.35	3685.68	4769.3	4408.93	3228.55	3210.62
AHSA2	414	374.725	361.036	415.092	466.842	396.362	276.61	308.987
AHSG	1	0	0	0	0	0	0	1
AHSP	0	0	0	0	1	0	0	0
AICDA	8.001	10	5.001	5.736	11.59	8.001	5.001	8.001
AIDA	2277.22	2261.01	2397.51	2435.53	3101.41	2789.36	2153.32	2045.6
AIF1	0.999	0	0	2.001	1.998	0	0	0
AIF1L	1024.03	1186.23	1156.96	1200.18	1565.72	1286.9	1051.48	995.654
AIFM1	3565.74	3363.02	3646.44	3749.77	4680.43	4272.63	3174.14	3163.25
AIFM2	72.011	96.01	90	83	103.017	100.965	65	53
AIFM3	0	2	1	1	3.447	0	4	2
AIG1	621.999	614.472	620.725	707.966	852.739	788	617	648
AIM1	28	27	36	31	62	54	55	17
AIM1L	21	10	29.097	29	26	24	28	23
AIM2	0	0	0	0	0	0	0	0
AIMP1	1619.36	1596.67	1669.98	1920.12	2486.02	2275.55	1765.38	1582.78
AIMP2	1301.77	1401.21	1359.9	1374.71	1872.89	1643.76	1184.08	1253.38
AIP	973.735	872.989	934.551	974.449	1113.97	1016	747.29	783.233
AIPL1	17.274	26.003	20.001	13.926	16.879	21.371	14.216	24.002
AIRE	0	0	0	0	0	1	2	0
AIRN	0	0	0	0	0	3	0	1
AJAP1	0	0	0	0	0	0	0	0
AJUBA	379	383.697	341.997	434.278	516	448.989	313.999	350.554
AK1	599.121	558.441	499.696	589.083	688.178	635.989	480.74	492.138
AK2	8765.6	9081.47	9156.77	9970.79	12844.5	11930.9	8921.03	8505.44
AK3	1301.82	1230.21	1304.71	1299.66	1719.84	1600.11	1080.36	1049.87
AK4	3437.01	3621.18	3553.9	4058.24	4681.9	4008.05	3129.51	2903.65
AK5	27	25	23	16	30	32	22	13
AK6	719.714	754.226	785.784	825.669	1070.56	922.653	808.282	721.015
AK7	67	74	59	85	81.003	85	82	41.187
AK8	16	17	19	32	14	26	16	20.011
AK9	140	146.999	128	166.103	204	156	119	130.01
AKAP1	3397.31	3554.55	3419.09	3419.22	4247.77	4080.14	2825.04	3014.71
AKAP10	851.811	921.331	920.628	919.565	1138.81	1040.23	803.249	707.449
AKAP11	2863.36	2767.15	2797.6	2873.33	3847.97	3408.3	2588.09	2567.42
AKAP12	2685.66	2592.93	2737.9	2890.39	3471.56	3044.81	2426.43	2132.07
AKAP13	2599.98	2567.35	2688.34	2566.45	3204.76	2947.42	2092.22	2074.59
AKAP14	0	0	0	0	0	0	2	1
AKAP17A	1222.18	1209.38	1150.39	1138	1445.31	1241.52	906.913	834.277
AKAP2	1047.32	999.43	977.777	1114.88	1211.99	1012.13	797.353	807.086
AKAP3	74.069	75.003	70	92.031	134.003	110	79	87
AKAP4	0	0	0	0	1	0	0	0
AKAP5	296.207	320.349	276.555	321.943	444.253	397.186	319.862	318.14
AKAP6	99	124	127.016	157	189	134	79	123
AKAP7	150.994	168	165	163	193	209.088	158	135
AKAP8	1083.02	1184.8	987.488	995.482	1351.94	1226.14	860	825
AKAP8L	1860.15	1971.82	1791.9	1805.55	2164.09	2263.08	1456.78	1476.09
AKAP9	2467.33	2585.07	2624.94	2712.68	3733.77	3368.63	2529.43	2385.91
AKIP1	334.105	344.718	403.159	464.643	515.456	413.207	331.058	346.299
AKIRIN1	3034.49	3173.24	2862.61	3015.86	4042.57	3802.59	2691.45	2726.97
AKIRIN2	1664.33	1804.54	1807.07	1502.48	1957.28	1967.6	1312.97	1291.39
AKNA	169.837	188.717	164.921	164.928	195.449	191.758	124.262	138.54
AKNAD1	0	0	0	0	1	0	0	1
AKR1A1	562	582.661	546.002	675.999	816.47	737.189	528	514.311
AKR1B1	3795.47	3902.8	4000.21	4134.91	5479.45	4655.43	3499.71	3632.32
AKR1B10	1.001	2	2	3	0	3	0	0
AKR1B15	2	2	10	1	6	5	1	3
AKR1C1	9.185	4.999	5	9.592	5.889	5.339	5.212	11.321
AKR1C2	17.815	5.001	14.02	18.408	20.111	28.661	12.788	16.679
AKR1C3	6	5	4	1	2	3	2	5
AKR1C4	0	0	0	0	0	0	0	0
AKR1C6P	0	0	0	0	0	0	0	0
AKR1C8P	0	0	0	0	0	0	0	0
AKR1D1	9.516	12.077	11.966	6.89	8.948	7.006	4.998	9
AKR1E2	0	0	0	0	0	0	0	0
AKR7A2	529.313	515.888	518	542.979	760.963	597.768	447.009	476
AKR7A2P1	30	37.329	41	49	77	45	45	36
AKR7A3	18.995	16.064	23.875	15	30	19	8	19.133
AKR7L	63.006	62.048	60.125	40	75	69	40	48.092
AKT1	1676.72	1791.52	1725.1	1804.28	2246.16	2079.47	1441	1492.26
AKT1S1	1396.64	1442.16	1416.94	1321.88	1556.32	1399.19	1064.53	1083.49
AKT2	1959.55	1886.43	1956.53	2013.1	2458.15	2220.49	1560.14	1577.07
AKT3	1347.24	1318.89	1196.61	1340.26	1757.04	1508.19	1181.72	1071.5
AKTIP	336.29	320.589	284.378	318.952	444.946	437.088	302.185	324.726
ALAD	671.597	694.284	621.852	608.274	868.64	730.635	569.038	555
ALAS1	1266.05	1168.36	1215.81	1144	1374.69	1457.3	861.717	993.677
ALAS2	3	11	0	7	2	1	6	0
ALB	12	8	5	15	23	11	11	8
ALCAM	1219.27	1155	1250.25	1324.1	1839.17	1616.1	1229.16	1108.16
ALDH16A1	419.003	430	381.447	309.163	465.559	431.99	330	315.018
ALDH18A1	4709.98	4822.82	4881.18	4899.23	5922.25	5448.85	4025.56	4146.51
ALDH1A1	15	10	19	17	30	19	21	19.065
ALDH1A2	1948.81	1859.15	2050.14	1998.24	2539.05	2246.01	1581.4	1498.66
ALDH1A3	143	158	167	148	144	170	164.067	126
ALDH1B1	1624.9	1679.24	1736.66	1885.95	2205.25	1866.31	1489.57	1429.98
ALDH1L1	4	3	1	3	3	4	3	2
ALDH1L1-AS1	0	0	0	0	0	0	0	0
ALDH1L1-AS2	0	0	0	0	0	0	1	0
ALDH1L2	833.111	897.006	859.355	977.047	1131.78	951.212	670	631.347
ALDH2	691.921	786.016	663.647	711.672	868.372	884.882	638.461	590.06
ALDH3A1	9	13	7	7	5	12	2	6
ALDH3A2	1361.1	1377.31	1430	1547.43	2087.51	1729.01	1354.05	1285.78
ALDH3B1	39.876	35.097	30.231	46	49.387	51.671	27.002	33.071
ALDH3B2	0	0	0	0	0	0	0	0
ALDH4A1	298.41	361	299	317.431	449.772	340	267.979	313.002
ALDH5A1	845.08	901.246	921.393	945.324	1093.22	989.922	737.384	697.6
ALDH6A1	934.218	974.063	992.727	892.844	1199.5	1171.38	877.299	769.492
ALDH7A1	1194.6	1212.08	1256.73	1433.13	1840.45	1599.26	1284.65	1170.27
ALDH8A1	76	73	63	62	90.976	87	63.048	50.05
ALDH9A1	2397.39	2488.46	2589.15	2644.96	3475	3156.91	2294.05	2225.04
ALDOA	19964.5	22278.9	21900.1	22554.1	24130.1	21688	15882.1	16305.5
ALDOB	11	7	15	8	20	15	9	10
ALDOC	428.614	578.356	524	582.906	677.302	591.229	440.651	462
ALG1	741.216	778.291	908.977	909.099	1009.9	1011.84	819.229	761.635
ALG10	431.142	454.768	486.995	480.252	693.222	578.854	448.464	415.017
ALG10B	1573.15	1687.24	1684.35	1712.47	2312.99	1948.26	1599.54	1528.86
ALG11	509.914	433.514	408.364	528.224	693.973	664.97	513.479	455.243
ALG12	562	597.472	571.484	608	700.185	625.288	444	478
ALG13	1623.41	1745.92	1643	1804.54	2181.38	1896.27	1426.83	1247.96
ALG14	287.977	314.291	378.622	367.23	433	382	249.977	297
ALG1L	132.982	115.291	154.513	117.615	149.11	153.06	150.301	116.911
ALG1L2	2	0	2	0	0	0	0	3
ALG1L9P	72.768	77.438	80.989	61.02	84.935	73.03	91	55.214
ALG2	630.008	693.998	780.002	717.171	932.019	755.271	566.717	590
ALG3	653.557	706.003	704.004	659.333	859.409	747.896	542.546	536.507
ALG5	742.657	747.009	813.995	738	955.291	1046	730.199	685
ALG6	1268.13	1232.28	1325.86	1319.68	1781.01	1627.9	1266.97	1224.59
ALG8	1784.46	1603.36	1707.4	1665.76	2436.57	2127.46	1689.83	1407.35
ALG9	676	676.879	678.273	717.281	842.018	777	546.589	575.487
ALK	0	0	0	2	0	1	0	0
ALKBH1	553.827	615.976	545.557	600.603	877.998	701	400.239	437
ALKBH2	726.304	681.499	787.412	769.001	1061.54	873.968	667	733.287
ALKBH3	426.641	409.561	375.011	455	598.302	538.516	351	356
ALKBH3-AS1	0	1	5	3	3	2	2	7
ALKBH4	527.896	598.842	620.375	548.871	671.76	586.225	434.243	478.519
ALKBH5	2848.02	3015.63	2820.71	2717.94	3433.12	2853.23	2187.54	2158.94
ALKBH6	110	119	112	129	116	120	114	115.6
ALKBH7	303	321	337	335.046	348.284	355	273	287
ALKBH8	900.002	775.992	907.971	928.782	1221.92	1092.55	866.129	881
ALLC	5	2	8	2	5	4	4	0
ALMS1	2171.49	2012.3	2270.7	2168.47	2877.22	2503.03	1845.8	1820.33
ALMS1-IT1	30	37	40	60.024	43	51	25	27
ALMS1P	7	7	7	4	8	4	7	4
ALOX12	18	23	8	14	20	14	16	9
ALOX12-AS1	31	27	19.109	19	55	29	27	35
ALOX12B	1	0	0	1	0	2	0	1
ALOX12P2	0	2	2	0	1	3	0	0
ALOX15	6.001	7	10	8	7	8.002	4.345	8.494
ALOX15B	6	6	5	4	5	1	5	1
ALOX15P1	3.999	4	3	10	4	0	3.655	2.506
ALOX5	17	11	14	16	13	13	5	21
ALOX5AP	1	0	0	0	0	0	0	0
ALOXE3	14	9	11	12	11	23	6	5
ALPI	0	0	0	0	1	0	0	0
ALPK1	188	212.008	244	201	270	215	180	150
ALPK2	0	0	4	2	1	2	2	7
ALPK3	60	66.025	65.001	68.009	62	65	49	28
ALPL	142	152.942	166	163	210	172	122	132
ALPP	0	0.976	0	0	0	1	0	0
ALPPL2	4	5.024	2	1	1	1	1	0
ALS2	1405.84	1429.45	1464.11	1475.51	1981.08	1804.4	1403.51	1300.66
ALS2CL	55	62	63	72	74.013	83	45	37
ALS2CR11	13	17	20.016	22	14	17.001	11	19
ALS2CR12	17	29	17	11	23	35	16	19
ALX1	252.002	237.898	259	244.162	337	299	203.126	191
ALX3	139	112	146.932	125.312	133.112	143.207	113	117
ALX4	529	563.002	569.322	637	568.329	586	373	426
ALYREF	1972.8	2038.07	2206.26	2155.63	2687.66	2619.2	2310.09	2342.7
AMACR	192.012	230.467	242.999	275	256	311	202.109	196.003
AMBN	6	3	6	6	15	1	5.593	6
AMBP	1	6	1	2	2	0	2	0
AMBRA1	1275.51	1349.19	1292.27	1119.68	1609.97	1465.83	1019.2	1087.11
AMD1	7918.91	7518.08	8092.61	7346.27	11785.8	10708.7	7302.17	7174.82
AMDHD1	4	10	12	8	15	6	17	17
AMDHD2	72	60	74.41	87.105	111.254	88.845	54	64
AMELX	0	0	0	0	0	0	0	0
AMELY	0	0	0	0	0	0	0	0
AMER1	881.485	882.18	885.195	1051.99	1098.73	960.092	725.004	785.018
AMER2	28.977	38.001	15.001	25.829	26.713	41.64	16.047	14.015
AMER3	0	0	0	0	4	1	0	1
AMFR	1791.09	1893.36	1938.55	1753.02	2301.01	1902.54	1572.46	1481.08
AMH	554.207	621.474	517.115	518.382	656.067	653	336.521	426.086
AMHR2	16	20	22	27	31	40	9	16
AMICA1	2	1	0	1	7	0	0	0
AMIGO1	106	102	130	161.013	131.984	126	113	100
AMIGO2	13	24	26	29	51	20	34	24.024
AMIGO3	272	311.136	336.076	275	353.246	317	191.507	217
AMMECR1	1641.48	1600.23	1575.26	1602.98	2299.36	2042.81	1545.86	1479.26
AMMECR1L	1265.49	1359.92	1207.22	1253	1553.53	1433.56	978.345	998.128
AMN	0	0	0	0	0	7	1	1
AMN1	146	152	203	204.01	227	233.878	187	173
AMOT	23364.9	22875.5	24171.3	25404.5	30627.7	27908.1	20322.7	19968.3
AMOTL1	3115.35	3277.22	3200.4	3116.59	3905.17	3422.42	2425.28	2601.39
AMOTL2	358	372	332	343	360.222	396.964	238.99	265.005
AMPD1	10	11	2	6	19	12	5	5
AMPD2	923.719	899.768	797.999	1038.26	1184.71	958.001	748.161	706.789
AMPD3	27	25	18	39	37.794	33	23	28
AMPH	185	198	217	198	284	204.06	185	194
AMT	18.17	25.17	40	31	22	30	10.108	24.201
AMTN	0	0	0	0	0	0	0	0
AMY1A	0	0	0	1.004	1.006	0	0	0
AMY1B	0	0	0	0	0	0	0	0
AMY1C	0	0	0	0	0	0	0	0
AMY2A	1	0	0	0	2	2	0	3
AMY2B	109.01	92.493	107.915	104.16	113.279	112.247	91.53	85
AMZ1	7	24.061	8	11	7	14	6	6
AMZ2	1745.39	1704.91	1858.63	1758.71	2339.54	2103.51	1649.07	1673.68
AMZ2P1	183.043	201.777	191.664	220	250.486	221.103	183.176	205.05
ANAPC1	3214.52	3355.92	3080.98	3189.49	4385.7	3950.03	2900.95	2697.03
ANAPC10	372.791	313.003	365	379.239	486	462.193	326	348.431
ANAPC11	1187.44	1176.29	1123.05	1202.34	1575.15	1442.69	1078.22	1099
ANAPC13	1031.24	948.009	1107.37	1108.62	1327.69	1237.94	965.323	989.345
ANAPC15	246.914	285.065	281.499	288.27	435.35	387.354	264.601	255.044
ANAPC16	1412.42	1547.73	1575.52	1507.07	2022.32	1903.03	1427.29	1456.83
ANAPC1P1	3.02	6.016	2.577	8.151	9.095	15.706	4.025	3.019
ANAPC2	689.309	625.06	678.616	668.12	822.673	908.85	634	561.823
ANAPC4	627	601.063	635.516	701.748	808.517	726.448	647.377	525.356
ANAPC5	3698.69	3756.43	3889.42	3718.99	5427.05	4688.85	3532.21	3191.14
ANAPC7	2010.72	1989.81	2139.24	2077.39	2706.14	2601.82	1925.12	1944.87
ANG	71.766	67.497	81.998	57.154	85.811	70.91	50.661	51.558
ANGEL1	1063.29	1138.48	1171.12	1144.19	1357.45	1286	799.207	864.459
ANGEL2	1421.86	1436.03	1387.75	1529.25	1988.3	1786.9	1287.68	1423.86
ANGPT1	23.007	29	23	26	33	29	16	32
ANGPT2	16	19.43	15.004	7.044	17	20	9.566	6.056
ANGPT4	0	0	0	0	0	0	0	0
ANGPTL1	7	4	3	5	4	10	13	7
ANGPTL2	3	10	9	4	1	6	0	5
ANGPTL3	5	4	2	4	4.007	4	7	3
ANGPTL4	3	7	12	3	9.997	8	0	4
ANGPTL5	1	0	0	0	0	0	0	0
ANGPTL6	4.116	11.657	11.415	3.348	17.736	15.958	4.344	0
ANGPTL7	0	1	2	0	0	1	0	0
ANHX	0	0	0	0	0	0	0	0
ANK1	127	154	148.999	182	163	171	110.248	112
ANK2	501.017	446.179	555.999	605	674.539	560.289	464	453.15
ANK3	667.046	657.45	652.086	721.699	905.033	791.814	640	682.515
ANKAR	99	131.112	94	99.064	140	122.039	110.059	80.082
ANKDD1A	41	30	39	25	55	51.209	30	17
ANKDD1B	12	5	5	3	9	7	5	5
ANKEF1	223	201	248.073	253.538	229	250	191	206.977
ANKFN1	1	6	5	5	3	2	6	1
ANKFY1	3038.58	3146.93	3047.86	2961.2	3799.52	3555.38	2380.49	2186.12
ANKH	802.258	830.005	793.305	844.908	1002.17	899.012	664.691	686.993
ANKHD1	3724.64	3817.14	3907.95	3638.73	4491.37	4234.73	2935.03	3078.39
ANKHD1-EIF4EBP3	782.159	728.543	831.547	955.674	1210.13	1313.35	735.985	528.244
ANKIB1	1239.27	1124	1201.65	1300.16	1762.17	1444.58	1087.28	1102.88
ANKK1	3	12	19	16	13.028	12	11	11
ANKLE1	76.081	57.009	51.913	32.991	89	82.952	34.598	30.579
ANKLE2	2637.16	2543.03	2524.75	2396.45	3047.37	2883.55	2075.36	2033.67
ANKMY1	141.64	118.951	128.178	132.528	167.453	140.807	105	116
ANKMY2	446	384.803	428	474.334	467.013	536.623	404.501	416.006
ANKRA2	240.122	258.42	221.387	282.715	395.001	394	285	243
ANKRD1	115	148	120	84	25	44	35	40
ANKRD10	646.999	656.001	667.056	676.18	825.929	810	560.341	520.001
ANKRD11	5176.58	5282.8	5294.98	4774.89	6171.06	5879.63	3805.71	3849.05
ANKRD12	1311.54	1344.39	1411.71	1180.68	1711.62	1530.3	1184.92	1118.71
ANKRD13A	981.578	887	985.097	891.077	1173.38	1023.04	713.524	725.141
ANKRD13B	340.013	363	360	346	460	371.465	259	253.404
ANKRD13C	1947.47	1985.95	1966.14	1890.61	2499.03	2460.01	1710	1648.74
ANKRD13D	211	246.357	272	231.177	272	254	189	218
ANKRD16	94.027	114.996	129.045	109.215	124.202	108.936	87.021	96.002
ANKRD17	5482.61	5551.73	5457.16	5540.25	6882.54	6349.69	4204.94	4391.9
ANKRD18A	391.505	409.528	469.378	423.307	611.64	547.118	371.953	378.148
ANKRD18B	592.133	560.994	594.384	583.115	741.196	717.174	486.449	482.94
ANKRD18DP	20	18	17	29	28.954	33	27	9
ANKRD19P	390.103	394.746	448.718	452.002	551.56	483	376.706	383.849
ANKRD2	0	2	0	0	0	4	0	0
ANKRD20A1	59.154	0	38.167	60.635	123.978	120.522	75.343	77.449
ANKRD20A11P	10.064	23.141	24	32.969	19	24.004	20.982	12
ANKRD20A12P	308	311	250	266.001	383.814	389.005	262	245
ANKRD20A19P	0	0	1	1	0	0	5	1
ANKRD20A2	0	0	0	59.873	0	0	11.814	0
ANKRD20A3	69.325	151.016	108.571	57.364	80.401	77.654	57.154	48.445
ANKRD20A4	84.097	79.608	67.425	59.565	87.372	88.922	76.571	64.773
ANKRD20A5P	79.72	78.539	64.792	78.777	116.036	118.32	83.779	62.529
ANKRD20A8P	66.944	76.229	70.481	89.185	92.848	94.143	62.816	60.304
ANKRD20A9P	1411.87	1435.15	1390.81	1312.69	1922.36	1703.23	1270.93	1181.85
ANKRD22	0	0	0	2	0	3	0	0
ANKRD23	59	71	69	57.051	105.984	96.954	87	72.063
ANKRD24	61	55	56	35	76	73	31	37
ANKRD26	602	585.996	659.816	630	851.075	679.225	543	616.329
ANKRD26P1	17	28	7	3	38	20	1	20
ANKRD26P3	0	0	0	0	0	0	0	0
ANKRD27	1247.43	1188.48	1328.08	1419.09	1693.81	1483.81	1109.08	1104.77
ANKRD28	1519.99	1466.04	1491.14	1559.14	1941.57	1741.25	1404.56	1314.68
ANKRD29	65	64	67.002	75	101	70	57	49.011
ANKRD30A	0	0	0	0	2	0	0	2
ANKRD30B	0	0	0	0	0	0	0	2
ANKRD30BL	1	0	0	0	0	0	0	0
ANKRD30BP2	5.502	11.392	20.239	8.784	20.28	11.479	22.455	13.999
ANKRD30BP3	0	2	0	0	0	1	0	0
ANKRD31	57	32	51	37	56	65	53	39
ANKRD33	0	0	0	0	0	0	0	0
ANKRD33B	539	525.708	533	548	702.342	548	388.192	423
ANKRD34A	72	79	120	97	113	70	71	65
ANKRD34B	120	130	124.476	165	213	154	124	127
ANKRD34C	0	3	0	0	0	3	0	1
ANKRD34C-AS1	0	0	0	0	2	0	0	0
ANKRD35	7	5	2	13	7	9	9	6
ANKRD36	788.37	758.293	731.984	890.245	1028.15	913.959	741.086	661.58
ANKRD36B	480.844	433.393	490.092	579.839	646.045	575.85	430.802	440.22
ANKRD36BP1	558	505.463	480.721	549.001	621.032	573	423	418
ANKRD36BP2	3.013	0	0	0	2	3	3	1
ANKRD36C	536.026	572.811	550.087	569.496	763.022	755.297	558.688	529.266
ANKRD37	30.316	44.168	28.819	79.912	50.942	54.7	49.531	57.474
ANKRD39	150	143.005	117.004	128.467	210.016	157	85	138
ANKRD40	1655.96	1732.49	1793.82	1800.89	2238.41	2041.1	1457.27	1459.01
ANKRD42	255.905	325.979	264.733	262.196	381.1	346.01	240.114	267.004
ANKRD44	182	181.004	172.109	185	227	230.997	159	190.028
ANKRD44-IT1	2	0	1	0	1	0	0	0
ANKRD45	4	1	8	4	14	2	1	9
ANKRD46	816.685	806	918	948	1233.19	1069.95	819.031	831.854
ANKRD49	455	514	484.123	503.632	673.621	593	473.353	420.165
ANKRD50	1417.08	1232.14	1429.92	1519.36	1846.84	1697.18	1326.95	1264.47
ANKRD52	3241.84	3318.33	3200.28	3069.49	3604.14	3555.2	2368.2	2389.96
ANKRD53	11	3	11	10	12	6.001	8	2
ANKRD54	515	519.435	566	505	617.211	600.351	408.001	433.978
ANKRD55	0	0	0	0	0	0	0	0
ANKRD6	275.869	316.595	278.253	301.676	366.919	345.704	264.97	245.469
ANKRD60	29.069	16.046	19.877	30.823	22.192	32.658	18.775	20.446
ANKRD61	49.999	45.943	41	48	44	62	45	36
ANKRD62	20.188	23.364	17.133	15.837	18.698	13.123	13.511	16.056
ANKRD62P1-PARP4P3	0	2	2.001	1	1	2	3	2
ANKRD63	22	15	19	14	31	32	15	17
ANKRD65	14	11	16	17.979	15	21	8.975	8
ANKRD66	0	0	0	0	0	0	0	0
ANKRD7	12	37	34.001	29	30	25	28	29
ANKRD9	117	88	100.551	104.008	128.097	131	84	71
ANKS1A	1435.26	1555.21	1605.92	1609.95	1826.74	1787.56	1209.13	1180.57
ANKS1B	10.671	10.74	20.704	18.27	10.856	22.806	7.15	11.936
ANKS3	300	280	249.038	269.944	361.753	338	248	241.244
ANKS4B	12.816	12.811	23.722	9.635	14.006	14.242	5.763	8.783
ANKS6	1183.46	1179.8	1260.35	1286.37	1514.23	1358	1063.26	1013.08
ANKUB1	0	0	0	0	0	0	0	0
ANKZF1	623.44	729.141	633.008	834.159	829	794.231	496.858	500.017
ANLN	5280.63	5420.34	5832.85	5287.9	7150.9	6465.1	4819.57	4660.51
ANO1	19.371	13	9	24	33	18	13	22
ANO1-AS2	0	0	0	0	0	0	0	0
ANO10	417.999	412	434	474.001	601.659	540.002	379.835	429.194
ANO2	8	3	10	25	33	15	12	23
ANO3	2	5	1	0	3	0	2	1
ANO4	69	98	92	115	111	92	96	66
ANO5	677.974	636.273	769.972	755	895.14	806.802	645.463	639.425
ANO6	1377.72	1565.16	1319.41	1461.29	1819.08	1663.8	1259.53	1233.25
ANO7	58	31	39	24	36	28	43	20.879
ANO8	130	143	116	137	151	191	82	87.224
ANO9	0	1	0	1	0	1	0	1
ANOS1	0	0	0	0	0	0	0	0
ANP32A	10507.6	10502.5	11388.2	11599	14341.7	14025.1	10926.6	10407.3
ANP32A-IT1	62.045	75.443	92.891	69.001	93.994	75.541	55.012	45.018
ANP32AP1	0	0	0	0	1	1.001	0	1.001
ANP32B	6897.26	6887.68	7060.08	7572.47	8649.39	8292.93	6405.49	6071.02
ANP32C	1.001	0	0	0	0	0	0	0
ANP32D	0	0	0	0	0	0	0	0
ANP32E	7217.04	6825.17	7593.5	7733.27	10007.1	9382.68	7200.99	6910.88
ANPEP	11	10	6	18	27.848	21	8	12
ANTXR1	1200.55	1057.78	1114.49	1075.42	1302.26	1198	831.996	861.855
ANTXR2	242.979	285	256.002	311	334.778	286	212	224
ANTXRL	0	0	0	0	0	0	0	1
ANTXRLP1	0	0	0	0	0	0	1	0
ANXA1	35	36	40	34	39.063	44	37	29
ANXA10	0	0	0	0	0	0	0	0
ANXA11	1566.2	1736.23	1754.78	1714.48	1940.02	1853.14	1315.72	1313.43
ANXA13	0	0	0	0	0	0	0	0
ANXA2	1564	1635.85	1831.79	1830.12	2334.18	2082.27	1507.99	1369.09
ANXA2P1	3.005	1	4	0	5	3	0	0
ANXA2P2	0	0	0	0	2.687	0	1.522	0
ANXA2P3	0	0	0	0	0	0	0	0
ANXA2R	25	28	22	19	18	39	21	23
ANXA3	16	24	26	15	25	19	16	16
ANXA4	263.089	256	273	378	430	348	319	295
ANXA5	4220.06	4232.4	4446.76	4337.21	5824.19	4975.77	3727.63	3795.77
ANXA6	2532.08	2400.01	2816.55	2902.27	3374.34	3091.03	2535.09	2366.23
ANXA7	1377.6	1322.94	1367.61	1482.11	1831.12	1657.9	1320.01	1177.64
ANXA8	4	15	11	0	12	1.627	1	1
ANXA8L1	0	0	0	0	0	6.373	3	0
ANXA9	19	35	38	20	46	36	21	20
AOAH	9	0	2	2	1	0	0	3
AOAH-IT1	0	0	0	0	0	0	0	0
AOC1	3	0	3	0	0	3	1	1
AOC2	255.062	269	263.077	204	327.27	304.471	168	195
AOC3	194	187.856	175	134.182	201.834	244.001	136	152
AOC4P	17.004	6.967	5	10.999	7.166	13	3	3
AOX1	10	8	9	6	4	5	7	7
AOX2P	0	2	1	0	2	5	0	4
AP1AR	1017.32	987.023	938.75	966.111	1378.59	1264.2	991.016	963.975
AP1B1	2440.12	2782.97	2633.75	2592.79	3123.31	2784.46	1984.81	1953.35
AP1B1P1	0	2	0	0	4	1	0	3
AP1G1	3859.92	3916.94	4119.57	3802.95	5390.28	4856.54	3384.05	3247.2
AP1G2	471.05	516.045	391.349	534.745	570.839	547.662	381.854	426.174
AP1M1	1422.4	1676.19	1616.18	1521.85	1733.47	1687.07	1147.98	1187.08
AP1M2	5	1	4	3	3	5	0	4
AP1S1	1279.93	1379.15	1545.72	1515.76	1881.37	1732.75	1319.79	1418.77
AP1S2	1039.12	1021.9	1058.87	979.928	1361.96	1238.11	936.986	831.925
AP1S3	490.569	472.99	508.63	466.014	571.839	574.597	444.44	417.872
AP2A1	827.212	865.837	902.592	904.947	994.868	898.643	651.074	641.408
AP2A2	1857.81	2086.26	2012.09	1996.23	2318.57	2165.02	1553.04	1429.53
AP2B1	6072.44	6409.92	6334.45	6660.56	8361.75	7095.77	5391.59	5265.48
AP2M1	3722.91	3920.83	4075.6	3941.19	4986.8	4385.01	3397.94	3359.07
AP2S1	2159.91	2169.47	2270.79	2175.05	2759.93	2545.82	1904.45	1890.83
AP3B1	1472.02	1482.25	1557.47	1605.25	2087.26	1965.65	1382.08	1386.41
AP3B2	50	69	47.264	65	69	68	30	36
AP3D1	4371.24	4570.17	4403.52	4460.95	5393.98	4868.23	3438.3	3580.66
AP3M1	2550.91	2679.93	2635.82	2693.48	3465.16	3204.89	2387.68	2326.23
AP3M2	1162.81	1040.62	1196.89	1189.03	1637.65	1441.94	1205	1136.18
AP3S1	1608.2	1540.09	1643.65	1693.15	2339.28	2102.07	1653.59	1465.42
AP3S2	1459.2	1437.05	1517.67	1358.32	1791.96	1653.83	1082.53	1298.04
AP4B1	474.482	434.643	466.731	465.919	604.324	587.975	464.513	409.561
AP4B1-AS1	104.406	112.913	113.357	75.862	134.601	102.577	84.839	97.765
AP4E1	622.19	707.676	614.553	637.217	806.434	769.436	540.06	580.614
AP4M1	152.065	201.121	217.551	184.055	229.027	234.482	170	152.08
AP4S1	181.75	186.563	225.179	192.215	230.393	258.707	170.021	202.829
AP5B1	689.186	820.228	776.995	667.184	876.517	810.711	535.451	530.353
AP5M1	1076.05	1092.02	1110.04	1020.04	1562.87	1390.21	948.055	1058
AP5S1	136.989	115.052	134.963	119	172.812	159.495	108.001	114.001
AP5Z1	468.123	539.177	419.507	379.214	574.574	493.767	413.899	314.028
APAF1	1441.17	1385.89	1355.52	1465.22	1781.07	1656.48	1258.85	1257.51
APBA1	99.972	85	132	85	106	127	96	70
APBA2	486.392	513.128	551.343	500	655.262	518	419.217	397.296
APBA3	217	202	201	202	268.998	222	179.943	134
APBB1	821	812.097	755.764	887.485	929.615	907.88	631.001	639.999
APBB1IP	5	1	0	0	3	0	0	0
APBB2	569.032	520.004	580.332	590.344	740.454	666.141	476.088	433.081
APBB3	136.459	200.951	137	175.02	239.615	155.758	129.442	120.141
APC	2571.27	2545.21	2606.84	2316.64	3445.69	3319.77	2143.17	2041.29
APC2	148	204.063	130	133	171.029	189	103	104.804
APCDD1	57	45	84	53.001	86.194	67	39	57
APCDD1L	0	3	3	2	0	4	0	2
APCDD1L-AS1	2	3	0	0	0	1	1	5.988
APCS	0	0	0	0	0	0	0	0
APEH	746.987	851.524	808.223	917.494	1110.61	918.448	691	628
APELA	0	2	0	0	2	1	0	0
APEX1	4570.22	4593.19	4922.23	4970.3	6642.49	6041.71	4216.99	4455.64
APEX2	829.398	868.828	866.008	815.337	1005.52	985.004	658	625.866
APH1A	2440.52	2409.74	2674.03	2556.48	3171.61	2854.28	2241.69	2179.92
APH1B	157	157.002	162	206.002	215.91	177	147.052	160
API5	5917.53	6010.85	6618.63	6538.14	8472.75	7923.78	6074.85	5656.76
APIP	837	917.117	944	943.124	1185.53	1098.99	912.032	834.519
APITD1	422.146	372.938	401.822	426.776	524.134	514.162	362.825	401.926
APITD1-CORT	41.965	38.414	53.05	40.771	53.598	65.999	21.602	29.729
APLF	51	64	73	63	98	66	44	51
APLN	27	43	36	69	43	44	36	32
APLNR	0	5	0	0	0	2	0	0
APLP1	159.116	180	145	187	223	181	153	127
APLP2	13830.9	13563.6	14605.2	14423.7	17770.3	16018.4	11992.3	11873.1
APMAP	2233.05	2266.24	2342.05	2330.52	3179.84	2676.57	1980.66	2148.47
APOA1	5	8	5	0	7	5	2	6
APOA1-AS	2	7	1	3	12.984	10	0	3
APOA1BP	1302.02	1406.31	1503.61	1378.43	1752.08	1507	1208.99	1150.72
APOA2	0	0	0	0	0	1	0	0
APOA4	0	0	0	0	0	0	0	3
APOA5	0	0	0	0	0	0	0	1
APOB	0	0	0	0	0	0	0	0
APOBEC1	0	0	0	0	0	0	0	0
APOBEC2	8	7	15	19	21	20	8	13
APOBEC3A	56.2	62.754	63.202	60.451	114.125	92.741	54.484	78.047
APOBEC3A_B	0	0	0	0	0	0	0	0
APOBEC3B	116.413	139.021	185.903	174.968	210.966	141.984	111.26	123.718
APOBEC3B-AS1	1.004	0	0	1	2	0	0	0
APOBEC3C	297	314	359.115	342	379.491	342.424	257.802	283
APOBEC3D	107.851	154.186	152.939	127.921	179.964	151.519	121.341	116.087
APOBEC3F	258.989	289.764	307.576	326.569	315.516	292.484	235.487	268.515
APOBEC3G	16	20.873	41.238	23.407	29.349	42	39	22.307
APOBEC3H	3	2	1	5	3	8	9	7
APOBEC4	1	2	0	6	1	2	0	1
APOBR	3	10	6	9	7	3	6	2
APOC1	164	168.001	158.972	203.09	250.797	186.1	166.116	148
APOC1P1	26.759	19.975	29.008	24.943	16.109	23.802	14.539	12.105
APOC2	0	0	1	0	0	0	2	0
APOC3	0	0	0	0	0	0	0	0
APOC4	0	0	0	1	2.809	2	2	0
APOC4-APOC2	2	0	0	0	1.204	0	0	0
APOD	0	3	1	0	1	2	0	1
APOE	66.001	79	53	74	62	93	48.01	60
APOF	0	0	0	0	2	0	1	2
APOH	0	0	0	0	0	0	0	0
APOL1	55.342	58.469	48.577	40.148	67.509	74.582	48.276	24.369
APOL2	197.673	199.107	211.931	219.038	247.99	253.03	221.022	175.011
APOL3	0	0	1	1	0	0	0	0
APOL4	306.27	245.522	277.127	291.48	338.819	337.582	250.354	227.964
APOL5	0	0	0	0	0	0	2	0
APOL6	80.898	76.682	61.57	40.265	78.002	76.461	64.381	48
APOLD1	188.78	156.961	172.095	167.331	209.189	159.643	112.899	142.069
APOM	9	4	10	12	20.057	22.045	14	13
APOO	518.863	534.015	558.908	503	779.971	631.371	517.732	433.684
APOOL	1201.24	1104.72	1252.2	1277.4	1532.07	1451.17	1089.15	929.168
APOOP5	0	0	0	0	0	0	0	0
APOPT1	462.034	504.949	520.569	458.077	674.581	639.68	474.294	459.035
APP	6352.54	6609.18	6620.19	6775.75	8181.18	7412.73	5833.9	5856.83
APPBP2	1295.51	1382.67	1278.64	1308.22	1796.07	1603.48	1256.23	1135.78
APPL1	2830.32	2807.31	2882.11	2883.7	3857.41	3528.22	2552.89	2504
APPL2	603.055	593.091	577.001	558.277	720.24	646.788	520	550
APRT	996.464	1117.13	1124.05	1174.64	1562.35	1350	978.742	847.067
APTR	257	232.542	187.876	264.379	303.098	302.979	244.494	175.852
APTX	1117.24	967.46	1083.14	1112.08	1466.74	1317.55	1011.76	1023.45
AQP1	42	45	19	50	49	50	25	36
AQP10	1	0	0	3	0	0	1	0
AQP11	33	26	43	27	44	34	41	18
AQP12A	0	0	0	0	0	2	0	2
AQP12B	0	0	2	0	0	0	0	0
AQP2	0	1	1	0	1	3	6	0
AQP3	79.001	100	92.044	108	140.975	148.79	111	85
AQP4	21	10	6	26	28	19	20	19
AQP4-AS1	22.708	37.663	42.957	42.082	31.534	38.038	30.692	31.279
AQP5	2	0	0	0	3	0	0	0
AQP6	55.684	50.202	40.232	68.391	55.571	54.094	37.899	31.998
AQP7	1	2	0	0	0	1	0	1.767
AQP7P1	7	8	14	4	6	10	3	4.233
AQP7P3	6	6	0	0	3	1	0	2.001
AQP8	0	1	0	0	0	0	1	0
AQP9	0	0	0	0	1	0	0	0
AQR	1644.72	1577.06	1620.99	1582.63	2170.26	2135.16	1395.16	1403.03
AR	333.578	304	369.023	331.427	413.421	375.32	266	335
ARAF	750.455	781.277	789	859.397	954.298	880.278	647.01	602.317
ARAP1	847.001	913.001	1081.84	1019.17	1175.4	1127.4	821.643	795.513
ARAP2	243	253	240	268	332.187	284	200	212.695
ARAP3	141	156	125.398	154.846	144	124	101.014	97
ARC	76.036	111	51	66	89	80	50	38
ARCN1	7054.17	7227.77	7216.17	7052.71	8940.44	8328.02	5784.69	5477.96
AREG	8	3	3	6	7	4	2	7
AREL1	1441.02	1501.67	1497.29	1529.94	1829.24	1696.39	1073.81	1227.99
ARF1	13108.7	14360	14069	14302.2	17431.2	15567.9	10646.6	11152.6
ARF3	3778.39	3833.14	3777.7	3888.8	5172.78	4854.87	3638.11	3450.4
ARF4	3275.79	3434	3203.24	3267.93	4679.38	4102.07	2756.49	2846.65
ARF5	1634.82	1637.23	1765.71	1756.6	2203.18	1858.25	1460.87	1451.46
ARF6	2920.07	2985.66	3010.35	3002.57	3662.25	3345.29	2424.94	2544.33
ARFGAP1	1413.98	1598.33	1494.43	1464.18	1874.05	1717.13	1233.16	1235.98
ARFGAP2	897.314	993.466	919.334	908.988	1229.36	1097.07	842.001	749.99
ARFGAP3	1036.37	1044.06	1080.12	1033.14	1360.61	1292.31	924.108	980.517
ARFGEF1	1301.35	1367.2	1398.08	1431.62	1927.65	1746.52	1203	1246.31
ARFGEF2	2929.96	2817.74	2785.35	2767.74	3751.89	3449.44	2429.41	2493.57
ARFGEF3	573.719	648.001	454.84	618.827	649.816	582.998	445.116	356
ARFIP1	1023	1003	1053.49	1188.41	1416.47	1346.92	1065.69	1050.05
ARFIP2	1336.37	1420.37	1549.91	1507.53	2049.51	1820.43	1280.74	1261.61
ARFRP1	228	217	199.084	196.998	220.237	271	173.001	174
ARG1	2	0	2	1	4	3	0	3
ARG2	856.557	837.254	875.905	948.891	1303.91	1099.54	795.625	832.444
ARGFX	9.118	7.001	7.996	7.232	11.002	7.001	3.002	6
ARGFXP2	10	7	16	11	28	16	17	15
ARGLU1	1497.66	1566.02	1636.09	1659.45	2138.23	1918.9	1554.8	1417.86
ARHGAP1	691.449	774.462	792.575	692.497	969.538	843.011	628.864	572.548
ARHGAP10	429.231	433	431.999	457	539.78	491.889	361.008	390
ARHGAP11A	3261.12	3139.67	3346.58	3056.16	3729.76	3624.1	2756.54	2777.14
ARHGAP11B	132.114	126.696	118.498	117.756	135.686	160.261	88.3	108.478
ARHGAP12	546.999	488.097	561.337	514.02	716.112	658.998	528	491.939
ARHGAP15	0	0	0	0	0	0	2	0
ARHGAP17	1390.7	1492.94	1478.68	1301.62	1717.61	1557.13	1058.01	1131.02
ARHGAP18	448	416.987	556.199	533	636.685	670.052	489	410.164
ARHGAP19	2339.3	2476.27	2437.12	2587.74	3275.44	2871.3	2193.41	2122.59
ARHGAP19-SLIT1	42.442	48.831	12.627	53.649	59.802	47.631	47.514	74.878
ARHGAP20	304.002	253	208.002	306	358	294.202	245	231
ARHGAP21	2064.44	2185.32	2043.55	2037.56	2759.92	2487.93	1748.99	1731.71
ARHGAP22	159.001	209.951	154	186.329	208.092	203.003	157.999	131
ARHGAP23	61	51	75	81	64	68	49	56
ARHGAP24	65	83	69	97	118	116	83	56.235
ARHGAP25	2	10	4	8	5	2	2	8
ARHGAP26	472.16	468.676	402.581	448.001	552.161	531.841	381.154	345.549
ARHGAP26-AS1	0	0	0	0	0	0	3	0
ARHGAP26-IT1	0	0	1	0	0	0	0	0
ARHGAP27	285.001	270.146	250.001	285	278.001	273	202	224
ARHGAP28	89	107	150	110	145	162	111.884	116
ARHGAP29	955.15	835.21	985	941	1297.58	1095.21	920.647	827.042
ARHGAP30	33	39.002	36	36	46	50	38	24
ARHGAP31	119	122	144	140.808	135	150.001	105.004	104
ARHGAP31-AS1	1	0	3	3	4	1	1	4
ARHGAP32	840.002	803.199	832	880.072	935.966	878	613.045	581.001
ARHGAP33	211	184	170	203.775	182.842	190	145	171
ARHGAP35	2756.76	2796.33	3052.38	2743.84	3422.76	3314.51	2245.32	2265.61
ARHGAP36	7	3	0	1	6	4	10	2
ARHGAP39	346	436.057	414.16	417	432.021	459.453	258.994	303.836
ARHGAP4	32	60	29.067	46.004	76	69.997	44	46
ARHGAP40	12	8	11	7	10	7	15	15
ARHGAP42	156.008	151.064	181.024	198	269	198	141.016	165
ARHGAP44	339.36	392.035	392.883	389.998	451	435.407	301.283	321.717
ARHGAP5	3246	3103.28	3128.95	3227.72	4007.12	3854.46	2816.62	2770.37
ARHGAP5-AS1	65	45	41	69	58	77	65	82
ARHGAP6	2	1	4	0	6	3	4	2
ARHGAP8	447	463.051	500.222	526.4	608.553	492.695	360	392.532
ARHGAP9	0	4	0	0	6	5	1	2
ARHGDIA	3826.07	4133.68	4027.41	4039.27	4586.26	4273.37	2854.29	2954.38
ARHGDIB	0	0	1	0	0	0	1	1
ARHGDIG	88	89	84	80	134.026	123	93	75
ARHGEF1	644.512	676.433	550	644.003	792.121	774.475	512.067	484.499
ARHGEF10	646.141	709.162	767.002	711.064	948.338	838.133	608.921	599
ARHGEF10L	213.415	244.378	212.091	234	237.878	219	158	179
ARHGEF11	1460.14	1494.55	1378.73	1411.84	1764.42	1766.25	1139	1169.43
ARHGEF12	4950.19	4947.95	5040.81	5031.72	6485.94	5669.45	4230.6	4229.01
ARHGEF15	0	3	0	0	3	1	2	0
ARHGEF16	203	157	207	116.15	219	169	118.928	131
ARHGEF17	236	342.113	196.367	283.005	346	298	201	145
ARHGEF18	1093.42	1219.16	1106.01	1004.42	1355.37	1276.22	865.145	786.888
ARHGEF19	43	60	45	52	42	59.089	43	31
ARHGEF2	1018.31	1129	1067.64	1051.73	1340.27	1167.48	856.166	742.648
ARHGEF25	336.064	367.169	375.966	413.019	431	400.003	287.49	256
ARHGEF26	957.976	945.113	1003.46	931.84	1190.16	1017.3	778.134	807.616
ARHGEF26-AS1	324.551	381.683	332.972	368.994	485.712	457.051	331.31	360.304
ARHGEF28	106	81	108	85	146.001	130	92	100
ARHGEF3	385	399.502	458.992	432.374	588.219	519.823	402.072	288
ARHGEF3-AS1	0	0	0	0	0	0	0	0
ARHGEF33	12	16	22	18	27	20	19	6
ARHGEF34P	0	0	0	0	1	1	0	0
ARHGEF35	0	0	0	0	0	1	2	1
ARHGEF37	56	65	60	53	78	86.03	48	63.027
ARHGEF38	1	1	0	2	2	0	2	1
ARHGEF38-IT1	0	0	0	0	0	0	0	0
ARHGEF39	911.776	941.659	990.907	999.933	1242.34	1069.91	788.437	822.991
ARHGEF4	207	208.923	211	216	248	251.002	178	163
ARHGEF40	217	228.351	231.471	237.739	252.081	266	203	229
ARHGEF5	0	0	0	1	0	0	0	0
ARHGEF6	512	444	437.005	540.447	596.008	561.167	406	336.216
ARHGEF7	1268	1264.29	1220.98	1212.02	1616.56	1453.81	948	1012.11
ARHGEF7-AS1	0	0	0	0	0	0	0	0
ARHGEF7-AS2	1	0	0	0	0	0	0	1
ARHGEF9	466	485.086	510.962	490.577	640.983	556.302	362.374	401
ARHGEF9-IT1	0	0	0	0	0	3	0	0
ARID1A	4118.59	4249.58	4101.47	3628.46	4567.81	4432.62	2624.18	2779.64
ARID1B	1934.27	2124.52	2020.83	2025.95	2386.85	2270.03	1549.55	1661.59
ARID2	1752	1702.87	1773.49	1710.66	2232.68	2020.48	1503.14	1419
ARID3A	640.643	617.092	621.131	656.215	672.874	602.003	443.279	472
ARID3B	1355.75	1504.02	1460.1	1349.27	1661	1489.67	978	963.405
ARID3C	2	15	3	2	2.484	2	12	4
ARID4A	673.003	631.999	641.338	651.102	987.65	792.991	632.941	542.007
ARID4B	3608.43	3475.07	3491.55	3257.77	4577.62	4258.52	2861.23	2799.5
ARID5A	249	301.024	262	275.001	305.001	290	254.729	214.914
ARID5B	724.372	700.365	756.004	598	785.988	750.974	489.122	567.032
ARIH1	2432.64	2475.92	2520.02	2464.21	3097.89	2871.63	2154.26	2078.16
ARIH2	3460.42	3564.67	3766.58	3554.97	4446.75	4148.86	2845.29	2999.54
ARIH2OS	131.89	138.875	118.134	119.615	135.132	179.989	99.971	99.037
ARL1	1694.72	1626.58	1743.77	1731.07	2435.29	2172.01	1663.24	1637.51
ARL10	232.12	211	189	246.269	255.046	246.001	171	205
ARL11	13	9	5	8.001	12	5	5	3
ARL13A	0	3	0	7	0	2	8	3
ARL13B	921.352	1024.35	957.141	951.066	1267.04	1149.59	808.999	770.084
ARL14	12	2	4	2	0	0	0	1
ARL14EP	707.075	792.543	733	761.175	1072.35	957.09	812.114	784.009
ARL14EPL	0	1	0	0	0	0	0	0
ARL15	510.257	508.368	550.641	542.479	745.568	690	492.171	439.351
ARL16	466.01	471.063	487.002	500.522	607.877	536.568	394.455	376.908
ARL17A	2042.38	1985.68	1996.65	2012.38	2550.57	2393.53	1694.35	1515.19
ARL17B	160.656	105.496	77.948	124.734	182.559	171.422	88.639	93.246
ARL2	923.205	905.835	934.736	1057.37	1171.64	1069	767.175	831.377
ARL2-SNX15	0	0	0	17.117	0	0	6.159	0
ARL2BP	1154.81	1224.73	1357.74	1219.34	1456.06	1502.67	962.386	1040
ARL3	751.712	790.049	736.534	786.681	1011.42	892.11	858	756.458
ARL4A	295.143	304	347.997	377.02	476.99	368.018	271.006	311.001
ARL4C	686.643	688.059	680.098	674.237	784.329	699.569	547.129	471
ARL4D	288.011	267	260.999	269.119	407.709	371	261	273.542
ARL5A	1352.7	1398.56	1454.32	1380.06	1834.96	1741.09	1308.01	1226
ARL5B	1488.8	1484.9	1352.03	1646	2166.86	1869.82	1436.93	1363.74
ARL5C	0	7	2	1	1	5	3	0
ARL6	306.362	262	265	346.998	450	387.295	275	277.096
ARL6IP1	5841.4	5869.86	5981.95	5642.82	8630.32	8185.55	5632.23	5521.94
ARL6IP4	839	792.929	780	850.026	1005.47	1035.92	718.683	655.254
ARL6IP5	2400	2308.77	2386.02	2670.11	3427.38	2950.52	2296.11	2282.9
ARL6IP6	827.343	763.266	801	851.855	1092.57	945.01	757.924	776.034
ARL8A	439	533.895	588.859	503	601.039	488	364.394	387
ARL8B	2000.33	2133.59	2158.76	2094.17	2724.38	2485.83	1741.08	1754.82
ARL9	7	9	11	1.043	13	5	4	5
ARMC1	1517.43	1571.8	1524.44	1682.02	2217.39	1996.71	1464.79	1391.98
ARMC10	803.232	740.887	812.009	780.009	978.842	899.888	674.188	731.391
ARMC12	6	3	10	4	4	6	9	8
ARMC2	68	82	74	60	94	93	73	90
ARMC2-AS1	7	0	0	0	1	0	0	5
ARMC3	0	0	0	0	0	0	0	1
ARMC4	163	179.034	151.136	162.251	259.002	211	168.759	135.001
ARMC5	229.118	368.001	290.134	254.627	359.707	278.391	248.047	211.202
ARMC6	863.331	882.161	893.233	890.856	1173.11	1071.96	741.789	776.393
ARMC7	241	266	250.538	205	311.181	266.022	189	191
ARMC8	1310.36	1239.01	1323.06	1232	1711.93	1565.43	1112.01	1115.33
ARMC9	385.271	392.637	402.163	395.53	529.297	461.853	401.936	355.308
ARMCX1	1	1	2	5	0	0	1	0
ARMCX2	2	0	2	0	0	0	0	1
ARMCX3	1567.03	1645.81	1619.13	1700.11	1984.84	1924.62	1369.25	1353.1
ARMCX4	175.001	190.053	194	200.001	237.001	258	185.001	192
ARMCX5	476.729	517.616	541	527.939	687.683	692.022	478.93	518.488
ARMCX5-GPRASP2	142.425	76.047	91.314	139.808	96.265	174.171	112.019	140.43
ARMCX6	724.095	607.228	655	723.169	846	812.01	645.553	566.002
ARMS2	0	3	0	2	1	0	2	0
ARMT1	1363.01	1245	1547.57	1539.88	1991.62	1812.05	1347.97	1454.02
ARNT	1990.02	2092.63	1906.99	2040.08	2570.17	2302.66	1562.18	1609.38
ARNT2	348.334	459	445.963	498	464	452.174	344.023	376
ARNTL	242.001	239.138	246.086	271	297	288.906	240.021	211.001
ARNTL2	573.16	591.297	614.176	565.713	859.126	746.057	551.429	507.291
ARNTL2-AS1	0	1	0	1	0	2	0	3
ARPC1A	2826.91	2742.07	2938.38	3012.23	3546.89	3304.2	2427.3	2457.37
ARPC1B	441.019	499.001	450.06	551	555.998	543	466.003	441.585
ARPC2	3475.05	3388.13	3586.74	3487.06	4604.18	4276.85	3288.93	3199.46
ARPC3	2542.46	2626.57	2834.12	2752.34	3761.64	3601.4	2760.66	2510.26
ARPC4	1117.45	1111.84	1156.01	1100.11	1599.07	1486.16	996.287	1045.76
ARPC4-TTLL3	273.034	254.769	340.59	295.742	257.72	362.889	181.171	208.098
ARPC5	3918.66	3918.55	4218.41	4468.04	5601.93	4904.43	4033.27	3887.74
ARPC5L	911.009	902.169	899.987	912.483	1101.19	1117.08	807	744.92
ARPIN	1409.87	1349.99	1415.18	1560.18	1701.55	1520.24	1201.53	1261.06
ARPP19	3537.37	3300.05	3563.62	3577.65	4640.34	4201.54	3294.62	3102.45
ARPP21	0	0	0	1	0	0	0	0
ARR3	2	4	3	3	10	3	1	2
ARRB1	625.556	680	693.001	694.775	863.699	717.002	546.873	583.093
ARRB2	741.532	797.315	849.666	781.154	1087.91	932	641.011	656.192
ARRDC1	159	144.324	180.004	186	209.473	228.237	138.12	139.02
ARRDC1-AS1	227.357	257.696	244	223	288.366	319	185.394	206.197
ARRDC2	307	323	304	328.125	406.995	388.206	290.074	313.261
ARRDC3	1045.64	1188.34	945.573	885.3	1402.55	1301.07	836.11	730.319
ARRDC3-AS1	82.999	58.025	87.689	63.003	108.569	110.961	48.37	90.766
ARRDC4	1023	1057.93	1072.01	1161.05	1327.49	1198.13	881.505	859.01
ARRDC5	0	0	0	0	0	1	0	0
ARSA	142.846	145.327	142.407	128.451	206.08	164.977	97.843	106.616
ARSB	283	323.001	291.002	302.061	407.054	360.164	246.64	283
ARSD	4.001	5	1	8	7	6	8	4
ARSE	36	35	52	46.098	54.001	55	38	44
ARSF	0	0	0	0	0	0	0	0
ARSG	64	65	68	56	118	82	71	62.012
ARSH	0	0	0	0	0	0	0	0
ARSI	0	2	0	0	5	0	2	0
ARSJ	44	53	43	49	52	42	44	52
ARSK	384	386.34	375.818	369.875	538.002	467.887	383.025	341
ART1	2	2	3	1	7	6	0	3
ART3	1	0	0	1	0	0	0	0
ART4	0	0	0	0	0	0	2	0
ART5	49	67	66	53	80.001	83	75	51
ARTN	12	12.144	13	3	12	4	13	12
ARV1	729.492	622.565	713.591	630.027	922.155	836.039	649.705	604
ARVCF	257.758	232	222	283	266.001	249	158.979	161.005
ARX	0	0	2	1	1	0	5	0
AS3MT	305.2	243.747	287.969	349.139	367.883	296.249	269.627	241.252
ASAH1	932.414	892.066	975.753	967	1243.45	1176.66	874.011	904.726
ASAH2	37.691	22.5	51.599	45.343	71.864	50.151	43.627	29.149
ASAH2B	42.309	53.5	60.312	50.657	67.136	60.849	60.373	68.158
ASAP1	1595.6	1740.23	1571.39	1577.97	1998.27	1735.74	1310	1291.05
ASAP1-IT1	2	0	0	0	0	0	1	0
ASAP1-IT2	6	9.961	12.044	2.176	9.986	8.977	4	18.05
ASAP2	696.071	702.382	644.255	800.388	901.543	838	572.556	611.098
ASAP3	169.007	194	199.145	244.168	286.006	212	150	179
ASB1	969.328	886.31	973	950.076	1236.5	1100.41	845	832
ASB10	1	4	2	2	5	2	3	1
ASB11	6.935	4.987	2.863	8.075	8.094	6.006	4.495	4
ASB12	1	0	2	0	2	0	2	1
ASB13	620.993	621.242	683	795.015	793	754.189	490.039	543.997
ASB14	40.009	30.072	28	35.035	45	31.023	28	41.965
ASB15	1	4	3	2	5	1	3	0
ASB16	56.764	67.445	72.943	53.574	79.647	87.655	45.57	69.785
ASB16-AS1	121.237	171.575	112.069	150.427	174.777	162.409	120.465	110.231
ASB17	5	0	0	0	0	2	0	0
ASB18	0	1	0	0	0	2	0	1
ASB2	2.136	1	3	1	2	1	2	0
ASB3	532	549.781	557.21	551.025	752.871	652	517.282	523.206
ASB4	6	7	1	5	0	8	0	1
ASB5	4	1	0	0	3	3	0	0
ASB6	1090.43	1218.25	1261.55	971.992	1543.4	1395.33	925.542	925.668
ASB7	696.54	697.064	712.304	701.271	888.72	909.333	620.346	602
ASB8	545.649	568.045	576.027	607.557	761.008	642.096	478.691	513.932
ASB9	7	1	2	0	2	2	2	2
ASB9P1	0	2	2	6	1	3	8	6
ASCC1	870.004	862.827	963.056	880.936	1187.39	1049.76	829.999	797.003
ASCC2	1504.79	1658.98	1599.51	1534.92	1902.15	1857.44	1194.68	1178.04
ASCC3	2630	2602.88	2623.38	2695.64	3779.07	3269.66	2369.75	2236.8
ASCL1	0	0	0	0	0	0	0	0
ASCL2	2	0	1	0	1	0	3	1
ASCL3	2	3	5	6	7	12	3	4
ASCL4	0	0	0	0	3	0	0	0
ASCL5	6	5	5	8	9	4	3	7
ASF1A	959.035	944	915.809	1007.85	1332	1181.78	847.304	886.683
ASF1B	1773.94	1916.13	1729.12	1870.09	2296.49	2207.88	1540.21	1612.24
ASGR1	26	30.025	21	18	25.005	33	17	7
ASGR2	0	0	3	0	0	1	3	0
ASH1L	4476.33	4350.45	4028.1	3901.19	5230.48	4939.73	3365.45	3181.39
ASH1L-AS1	118.877	92.755	76.44	121.049	148.58	98.608	91.475	82.811
ASH2L	1364.86	1468.57	1546.79	1589.12	1931.01	1744.35	1337.97	1350.21
ASIC1	258.999	333.07	321	368.204	401.001	344.102	299	243.017
ASIC2	1	0	0	0	0	0	0	1
ASIC3	46	46	32	54	59	52.99	25	31
ASIC4	30	47	38	27	32	43.279	30	19
ASIC5	0	0	0	0	0	0	0	0
ASIP	0	4	3	2	2	12	2	1
ASL	108	123.001	103.999	129.999	174.183	133	84.001	110
ASMT	0	0	0	0	0	0	0	0
ASMTL	429.919	475.978	406.226	583.479	540.708	457	404	348.086
ASMTL-AS1	121.298	116.141	93.39	100.367	115.419	111.005	98	71.383
ASNA1	994.946	1017.24	982.204	1050.14	1227.66	1164.18	888.069	858
ASNS	2238.07	2334.46	2484	2683.66	3524.05	3147.83	2400.4	2256.66
ASNSD1	1551.42	1626.34	1547.11	1726.38	2324.01	2181.53	1613.94	1537.84
ASPA	0	0	0	0	0	0	0	0
ASPDH	7	10	12	10	14	9	9	8
ASPG	5	2	1	5	1	2	4	2
ASPH	2974.36	3207.31	3224.17	3293.34	4142.77	3607.64	2827.67	2739.96
ASPHD1	19	18	29	27.01	24	32	27	21
ASPHD2	277.002	233.01	240	241	310.008	263.085	219	191.001
ASPM	8195.56	7969.42	8220.32	8066.09	11041.2	10285.6	7199.62	7026.52
ASPN	4	6.002	0	4	3	5	1	3
ASPRV1	56	37	33	34	41	49	28	26
ASPSCR1	209.76	249.104	222.024	255	246	263	204	195.077
ASRGL1	700.001	706.776	749.169	602.187	837.028	840.293	596.466	612.189
ASS1	555	562.084	593.984	667.765	752.749	712	503.002	505
ASTE1	279.032	281.679	271	296.407	464.043	364.999	273	227.646
ASTL	0	1	0	0	2	1	0	0
ASTN1	58	46	41	42	51	60	42	49
ASTN2	1395.83	1463.63	1339.56	1288.58	1743.68	1595.98	1156.28	1099.76
ASTN2-AS1	0	0	0	1	0	0	0	1
ASUN	1858.4	1881.38	2173.86	2126.71	2768.4	2445.71	1826.01	1801.89
ASXL1	2794.2	3021.71	2785.57	2655.54	3548.51	3228.28	2256.4	2193.68
ASXL2	1544.22	1639.34	1550.34	1580.23	1926.52	1752.9	1142.01	1151.49
ASXL3	103	124	127	121	166	115	86	67
ASZ1	0	0	0	0	0	0	0	0
ATAD1	1818.14	1834.93	1809.3	1982.6	2627.08	2383.55	1697	1702.22
ATAD2	3616	3356.99	3316.83	3460.35	4928.93	4368.66	3051.11	2961.6
ATAD2B	1166.69	1219.84	1228.52	1269.14	1577.99	1438.22	1056.47	1058.01
ATAD3A	1393.61	1459.44	1317.06	1368.56	1694.56	1599.43	1025.83	1081.43
ATAD3B	1928.94	2087.21	2104.51	1860.28	2534.87	2271.15	1571.2	1692.37
ATAD3C	73.888	50.019	68.183	59.58	68.854	101.601	66.56	60.315
ATAD5	1813	1785.91	1715.21	1911.27	2512.7	2200.89	1616.9	1589.11
ATAT1	211	208.315	193.306	170	253.069	272	169	165
ATCAY	67.216	94.408	78.835	54.562	88.229	86.376	62.947	64.93
ATE1	1000.77	1014.36	1067.99	1116.59	1283.5	1176	943.427	873.806
ATE1-AS1	10.814	17.659	13.19	5.416	28.571	26.002	16	17.35
ATF1	1028.7	1129.2	906.235	1014.99	1348.01	1240.14	893	928.009
ATF2	1779.75	1763.64	1882.05	1834.03	2554.95	2087.92	1718.81	1644.13
ATF3	1276.01	1468.24	893.378	1339.89	1375.39	1264.92	843.712	716.654
ATF4	14306.2	14777.2	14384.7	15129.9	19306.8	17822.2	12567	12300.4
ATF5	231.307	242	223.275	175	254.662	250.243	118	173.996
ATF6	1932.98	1843.34	1991.89	1982.17	2616.34	2274.72	1766.73	1701.79
ATF6B	756.547	857.29	846.323	812.794	1129	902.425	647	697.003
ATF7	1091.73	1213.13	1152.27	1169.53	1406.34	1280.95	781.1	841.445
ATF7IP	2554.93	2571.96	2492.47	2073.96	2923.5	2696.99	1767.94	1741.64
ATF7IP2	160	142	160	163	204.061	194	179	126
ATG10	92.007	120.029	135.104	134.005	174.425	166.004	114.002	89.681
ATG101	621.842	581.292	577.743	590	794.952	783.014	561.012	556.589
ATG12	1589.18	1647.25	1661.19	1688.35	2144.86	2045.79	1498.3	1518.86
ATG13	1659.01	1696.88	1631.95	1562	1968.35	1817.37	1249.02	1257.57
ATG14	870.168	952.039	789.728	798.012	1131.05	1059.49	779	686.371
ATG16L1	1046.13	1132.56	1037.75	1131.16	1441.27	1240.69	892.839	851.536
ATG16L2	43.125	42	25	60.05	35.02	41	36	28
ATG2A	680	758	627	722.058	867.01	804.998	534.625	527.054
ATG2B	1626.53	1727.28	1718.25	1771.27	2228.33	1989.36	1601.99	1409.29
ATG3	1745.73	1890.5	1855.4	1732.22	2461.98	2153.52	1661.5	1614
ATG4A	640.998	618.547	590.499	572.033	859.508	819.116	560	547
ATG4B	927.512	1036.92	895	1003.59	1177.06	1119.25	783.514	832.164
ATG4C	1067.5	1127.19	1216.71	1201.91	1545.28	1408.53	1115.39	1080.08
ATG4D	403.332	469.856	446.087	390.002	518.948	535.195	333.376	328.518
ATG5	1042.85	990.003	1140.99	1044.03	1405.87	1361.79	957.002	896.116
ATG7	644.402	689.594	682.406	704.799	961.6	768.517	627.874	651.443
ATG9A	1367	1385.72	1385.62	1308.53	1604.73	1485.73	989.114	949.844
ATG9B	18	22	12	12	24	10	5	19
ATHL1	177.107	252.094	158	207.995	288.984	270	156	132
ATIC	3354.47	3477.23	3413.24	3496.26	4689.35	4264.94	3070.09	3072.46
ATL1	60	90	74	90	101	95.037	69	83
ATL2	2296.48	2196.12	2266.69	2312.47	2962.47	2722.03	2163.73	2130.59
ATL3	1108.36	1031.2	1182.62	1062.54	1269.84	1267.45	895.229	915.376
ATM	2741.97	2777.09	2740.97	3019.93	3888.5	3556.11	2669.48	2764.59
ATMIN	1377.48	1330.45	1299	1478.33	1841.67	1581.35	1181	1219.39
ATN1	2176.05	2256.69	2320.32	1896.05	2194.8	2276.14	1296.92	1339.76
ATOH1	2	0	1	2	5	7	2	0
ATOH7	4	8	18	1	15	6	10	5
ATOH8	28	14	16	28	25	19	24	14
ATOX1	343.64	404.119	378	451.088	566	518.999	382.724	400
ATP10A	0	0	0	0	1	1	1	1
ATP10B	0	0	0	0	0	5	0	0
ATP10D	277	306	277	275	364	344.054	244	278.584
ATP11A	1216.97	1281.14	1123	1272	1580.58	1359.1	1096.72	1059.16
ATP11A-AS1	1	0	5	2	7	2	2	4
ATP11AUN	0	0	0	1	0	0	0	0
ATP11B	1581.34	1683.46	1656.9	1820.08	2404.26	2096.22	1692	1415.31
ATP11C	2949.98	2911.62	2999.1	3283.85	4113.27	3712.84	2873.97	2752.62
ATP12A	15	4	14	14	11	12	11	10
ATP13A1	1369	1525.9	1422.96	1479.65	1701.71	1675	1082.88	1268.27
ATP13A2	673.077	807	695.41	825.494	957.18	790.005	661.704	615.354
ATP13A3	3644.7	3363.33	3749.94	3772.16	4773.05	4517.19	3477.38	3156.27
ATP13A4	11	5	10	5	7.995	19.043	14.004	17
ATP13A4-AS1	0	0	0	0	0	0	0	0
ATP13A5	2	0	0	1	1	1	0	0
ATP13A5-AS1	0	2	0	0	1	0	0	0
ATP1A1	17993	18537.5	18609.9	19353.4	24465.7	21754.1	15932.2	15527.6
ATP1A1-AS1	61.024	84.017	62.008	86.004	78.978	87.806	64	60
ATP1A2	0	3	6	2	0	4.259	4	4
ATP1A3	293.257	324.18	342	311.001	328.882	331.049	228	248
ATP1A4	0	0	0	0	6	0	0	2
ATP1B1	657.691	583	640.653	670.383	902.189	754.318	640.25	602.516
ATP1B2	101.009	119.014	109	107.001	111.027	89.066	91	84.008
ATP1B3	4047.48	4187.34	4191.45	4162.05	5403.79	5066.23	3525.91	3567
ATP1B4	6.001	20.997	8.008	7.019	9.001	19.178	11.56	5.384
ATP2A1	264.948	280.922	253	178.177	300	275	164.001	138
ATP2A1-AS1	93.051	96	111	102.144	102	127.999	97	73
ATP2A2	7003.94	7080.55	6943.12	6903.63	9027.34	8315.23	5675.77	5824.13
ATP2A3	237	244	297.029	286	321.062	304.242	198	209
ATP2B1	3158.85	3018.63	3229.93	3276.62	4455.78	3790.86	2897.91	2661.29
ATP2B2	5	10	2	6	11	9	8	6
ATP2B2-IT2	0	0	0	0	0	0	0	0
ATP2B3	1	0	2	0	1	2	2	1
ATP2B4	1084.44	1104.34	1129.03	1214.52	1495.32	1412.14	904.066	949.16
ATP2C1	2069.27	2158.23	2303.08	2194.16	2799.66	2706.52	1908.68	1872.72
ATP2C2	5	0	3	3	16	9	7	3
ATP4A	2	3	3	7	2	8	0	2
ATP4B	0	0	0	1	2	3	0	0
ATP5A1	8323.05	8355.14	8974.58	9049.76	11904	10274.6	8105.83	7933.85
ATP5B	15590.9	15229.6	15763.2	16497.4	21549.4	19194.4	14285.3	14130.3
ATP5C1	2883.14	2921.53	3221.49	3288.01	4584.68	3987.39	3122.19	2870.43
ATP5D	973	1080.52	1007	965.926	1294.2	1173.5	766.117	836
ATP5E	2653.83	2584.76	2942.27	3016.03	4096.78	3856.07	3052.8	2740.11
ATP5EP2	0	0	0	0	0	2	0	0
ATP5F1	5630.48	5643.26	6124.46	6319.36	7958.28	7597.51	5498.38	5535.4
ATP5G1	1115.1	1119.08	1106.79	1136.7	1564.08	1436	1151.07	1102.05
ATP5G2	2934.63	3126.61	3342.47	3169.41	4070.17	4105.17	2759.52	2892.67
ATP5G3	4853.41	4740.03	5145.64	5126.57	6816.92	6283.64	4831.42	4730.51
ATP5H	1809.45	1775.74	1861	2043.33	2727.09	2446.18	1951.04	1884.67
ATP5I	900.268	1010.95	1032.78	1118.8	1401.57	1396.79	1078.33	1052.37
ATP5J	1608.52	1564.61	1645.55	1769.26	2412.8	2214.37	1466.99	1471.58
ATP5J2	3168.34	2979.53	3211.38	3583.11	4727.92	4276.86	3112.65	3014.65
ATP5J2-PTCD1	27.945	0	33.857	23.854	42.13	14.154	29.272	30.291
ATP5L	3164.94	3048.2	3245.66	3325.93	4550.92	4257.67	3160.05	3088.78
ATP5L2	2	0	3	0	0	1	0	1
ATP5O	3181.89	3240.4	3431.27	3731.37	4865.3	4282.53	3370.86	3339.26
ATP5S	156.035	140.023	160.085	179.706	193.001	166	150	139
ATP5SL	1033.07	1148.42	1132.03	1113.33	1265.39	1175.63	909.001	887.033
ATP6AP1	2498.66	2633.45	2589.32	2440.34	3102.52	2766.34	1932.22	2048.16
ATP6AP1L	76.681	82.927	79	71.027	80.06	101.092	51	76.988
ATP6AP2	2612.58	2531.68	2706.57	2759.46	3695.49	3421.91	2524.04	2449.31
ATP6V0A1	1825.75	1972.85	2021.99	1932.56	2374.45	2035.46	1525.73	1557.78
ATP6V0A2	1473.98	1455.69	1464.76	1485.61	1873.98	1767.61	1250.28	1244.06
ATP6V0A4	2	1	2	0	0	1	1	0
ATP6V0B	1584.89	1683.6	1728.44	1677.46	2373.98	2109.31	1523.06	1514.2
ATP6V0C	2207.46	2676.48	2599.94	2006.24	2735.29	2473.48	1563.38	1619.02
ATP6V0CP3	0	2	0	0	0	0	0	0
ATP6V0D1	1497.51	1638.22	1529.84	1335.41	1748.97	1712.08	1116.57	1183.68
ATP6V0D2	7	10.958	4	16	16	9.005	12	9
ATP6V0E1	1378.97	1299.52	1394.57	1266.41	1876.97	1774.71	1360.39	1271.87
ATP6V0E2	871.82	912.869	983.389	992.653	1087.47	936.118	707.413	728.32
ATP6V0E2-AS1	95.314	132.069	149.713	112.437	115.872	136.713	88.586	108.869
ATP6V1A	3277.18	3264.45	3487.04	3321.03	4642.56	3776.98	3026.55	2978.49
ATP6V1B1	42	38	42	36	39	47.001	29	32
ATP6V1B1-AS1	31	34	44	34	37	53	39	29
ATP6V1B2	2218.81	2102.39	2242.9	2274.3	2968.95	2751.79	2016.16	1990.69
ATP6V1C1	2188.32	2077.58	2214.47	2128.6	3087.09	2720.11	1988.38	1948.86
ATP6V1C2	102.972	84.721	85.247	90.134	146.754	92.71	93.12	78.517
ATP6V1D	1149	1168	1092.8	1170.03	1714.98	1446.43	1055.34	1089.35
ATP6V1E1	1893.67	1893.04	1977.67	1911.41	2576.04	2400.35	1676.19	1669.1
ATP6V1E2	49	54	47	34	57	63	69	45
ATP6V1F	2197.55	2216.75	2350.83	2212.72	3157.02	2574.65	1941.11	2031.32
ATP6V1G1	2217.06	2305.61	2326.68	2353.57	3285.24	2798.36	2131	2162.53
ATP6V1G2	19.505	14	32	13.4	16	23.773	17	6.131
ATP6V1G2-DDX39B	120.897	99.283	0	42.069	60.077	36.768	0	45.899
ATP6V1G3	0	0	0	0	0	0	0	0
ATP6V1H	731.408	625	668.743	610	800.328	830	524	517.139
ATP7A	584.67	635.087	551.09	650.311	799.083	780	556.822	521.817
ATP7B	791.221	800.739	793.002	837.068	1070.02	883.232	656.179	654.373
ATP8A1	681.598	618	747.31	809.007	910.839	837.27	705.011	663.351
ATP8A2	13	13	17	24	24	16	16	22
ATP8B1	57.02	31	47	47	86	77.002	45	58
ATP8B2	2104.76	2208.44	2426.61	2393.67	2790.88	2602.52	1924.72	1789.57
ATP8B3	40	36	49	49	58	34	27	38.038
ATP8B4	2	1	5	0	0	2	0	4
ATP8B5P	7	7.007	13	9.003	17	11	7	13
ATP9A	1207	1113	1104	1272.1	1361.28	1236	868.426	868.961
ATP9B	268	250	245.084	246	330	289.02	204.408	204.995
ATPAF1	1747.39	1962.27	2056.38	2133.89	2488.45	2276.14	1766.11	1786.6
ATPAF2	304	360.214	351.726	336.009	408.294	369.348	225	271.13
ATPIF1	2467.22	2700	2494.09	2415.32	3347.6	3109.86	2182.09	2205.51
ATR	1752.1	1695.52	1688.6	1952.28	2518.84	2235.34	1687.62	1652.63
ATRAID	1222.74	1385.54	1486.98	1469.47	1909.38	1711.07	1360.41	1249.65
ATRIP	541.042	527.422	544	538.757	721.992	691.078	461.999	425.001
ATRN	1951.13	1958	1858.59	1929.79	2398.08	2267.4	1499.96	1507.42
ATRNL1	92	101	108	104	110	136	92	96
ATRX	3725.7	3525.57	3461.99	3536.34	5046.02	4549.1	3419.15	3080.17
ATXN1	958.982	914.469	949.08	920.411	1121	978.476	774	750
ATXN10	2329.62	2432.8	2528.43	2515.75	3130.45	2768.45	2162.24	2213.21
ATXN1L	1919.19	1826.49	1931.01	1853.41	2275.76	2255.66	1442.81	1560.33
ATXN2	1351.59	1462.99	1277.72	1183.89	1644.96	1543.04	918.191	956.395
ATXN2L	3091.89	3363.08	3057.7	2985.39	3705.53	3591.24	2122.47	2167.19
ATXN3	598.045	683.019	663.243	747.622	986.761	814.2	640.893	585.453
ATXN3L	0	0	0	0	0	0	0	0
ATXN7	1110.01	1161.05	1118.44	976.53	1384.65	1354.9	898.648	868.505
ATXN7L1	217.001	199	210.078	209	238	255	141.967	159.984
ATXN7L2	195	242	240	209	288.949	224.05	171	174.999
ATXN7L3	1750.65	1827.05	1862.23	1693.18	2056.59	1844.39	1431.03	1401.57
ATXN7L3B	2729.89	2886.02	2872.07	2914.13	3677.52	3304.66	2335.28	2391.78
ATXN8OS	0	0	0	0	0	0	0	0
AUH	211	192	217	258	262.02	295	184	209.036
AUNIP	668.564	660.545	701.978	700.443	938.659	831.402	613.65	585.002
AUP1	1459.64	1595.84	1412.25	1492.18	1857.3	1714.13	1256.39	1217.22
AURKA	2409.19	2379.23	2440.96	2371.32	3043.48	2893.66	2035.67	2120.26
AURKAIP1	1081	1212	1318.65	1255.27	1471.72	1387.78	978.007	1095.4
AURKAPS1	76	81	64.038	54	68	81.018	44	54
AURKB	1461.09	1462.79	1518.02	1423.53	1868.3	1712.08	1237.26	1142.88
AURKC	10.035	26	27	12	16	19	18	21.407
AUTS2	956.279	1010.81	939.248	903	1031.74	968	644.337	689.942
AVEN	173	178	158	189.525	201	223	172	153
AVIL	38.946	33	33	29	45	54.059	19	20
AVL9	1340.21	1368.12	1524.1	1515.91	2071.74	1707.25	1251.77	1277.87
AVP	0	0	0	0	0	0	0	0
AVPI1	162	143	164.001	172	215.402	174	133	134.757
AVPR1A	15.017	12.001	14.994	8	18.049	5.554	13.15	5
AVPR1B	2	2	0	1	5	0	0	2
AVPR2	11	13	28	13	26	9	23	20
AWAT1	0	0	0	1	1	0	3	0
AWAT2	0	0	2	0	0	0	0	0
AXDND1	3	2	6	3	7	8	3	2
AXIN1	928.994	970.269	1018.53	997.067	1142.24	1120	779.239	788.014
AXIN2	290	310	289	281.215	347	371	227	233.021
AXL	52.039	29.851	15.997	35.453	47.95	37.635	32.244	19
AZGP1	3	0	0	0	0	2	0	0
AZGP1P1	0	0	0	0	0	1	0	0
AZI2	886.629	958.922	937.282	943.545	1275.72	1140.76	861.001	803.237
AZIN1	2601.38	2654.76	2718.85	2747.27	3497.6	3277.34	2433.82	2318.04
AZIN1-AS1	4	0	4	1	3	5	8	5
AZIN2	98	97.001	97	105.999	152.104	113	99	109
AZU1	2	3	4	0	0	3	0	0
B2M	3673.76	3679.05	3917.71	3896.28	5694.68	5129.35	3860.58	3667.52
B3GALNT1	37	43	34	59	35.904	61	64	40
B3GALNT2	1566.03	1604.12	1461.46	1573.43	2131	2043.31	1457.26	1392.2
B3GALT1	4	0	1	4	0	0	0	0
B3GALT2	15	18	14	9	10	5	11	9
B3GALT4	1	4	4	4	4	7	3	5
B3GALT5	1	0	5	4	0	0	0	0
B3GALT5-AS1	0	0	0	1	1	0	0	0
B3GALT6	549.826	629	635.316	535	691.599	573.334	507	519.171
B3GAT1	125.99	134	144.657	162	154	130.181	93	80
B3GAT2	16.364	12.28	18.587	20.964	17.813	25.923	9.335	21.557
B3GAT3	471.272	576.358	516.737	489.587	622.479	636.115	396.994	423.791
B3GLCT	940.237	914.282	992.122	965	1213.88	1213.63	912.471	876.015
B3GNT2	454	509.978	467.738	518	615.946	631.798	437.103	408
B3GNT3	15	8	18	22	14	21	7	13
B3GNT4	30	23	26	39	59	37	24	27
B3GNT5	578.999	540.148	625.982	644.841	773.897	663	610	532.296
B3GNT6	1	10.276	3.028	6	15.001	4.005	1.016	8.005
B3GNT7	44.559	35	30	33	39	39.001	38.94	34
B3GNT8	14	14	15	12	16	13	6	5
B3GNT9	57.744	31.534	36.099	33.254	51.896	37.645	26.168	47.556
B3GNTL1	46.684	42	56	51	77.193	78.076	46	40
B4GALNT1	230.514	291.128	228.395	241.461	324	286.719	218.001	191.805
B4GALNT2	0	0	0	0	0	0	0	0
B4GALNT3	449	510.388	497.275	493.799	650.016	544.385	468	428.242
B4GALNT4	155.352	190.059	183.103	184	186	172	134	116
B4GALT1	1611.16	1672.53	1576.81	1571.93	1934.98	1787.09	1284.72	1368.7
B4GALT1-AS1	3	1	0	3.008	0	6	8	0
B4GALT2	1161	1281.28	1403.15	1283.85	1401.7	1243	921.952	942.517
B4GALT3	1311.77	1292.2	1301.48	1307.18	1633.25	1454.35	1026.02	1001.16
B4GALT4	393.979	412.011	470.569	520.975	654	575.027	448	464.988
B4GALT4-AS1	0	0	0	5	0	0	0	0
B4GALT5	1402.12	1282.09	1430.59	1289.02	1644.48	1704	1170.49	1151
B4GALT6	593.046	602.99	635.634	599	709.196	688.023	541	547.174
B4GALT7	289.006	337.519	315	312.053	423.015	376	240.413	268
B4GAT1	818.573	845.599	899.045	873	1126.59	981.283	724.396	677.439
B9D1	220.411	306.513	290.211	339.117	331	378.825	278.991	232.978
B9D2	46	57	68.734	55.935	79	73	57	54
BAALC	15	9	12	30	11	8	9	12
BAALC-AS1	2	0	2	3	0	1	0	1
BAALC-AS2	0	0	0	0	0	0	0	0
BAAT	17	2	13	7	18	9	11	8
BABAM1	1034.73	1041.42	1126.49	1235.2	1326.14	1310.31	948.703	870.072
BACE1	1019	961.288	1059	1005.35	1175.05	1125.56	776.01	770.988
BACE1-AS	47	73.991	56	52.415	50	78.921	34.001	55.861
BACE2	808.936	905.049	886.645	861.001	1053.06	971.518	656.257	711.419
BACH1	1008.98	978.39	985.076	1104.98	1374.29	1236.96	992.545	919.723
BACH1-IT2	1	1	1	2	1	1	4	0
BACH2	217	271.007	221	249.001	286.699	273	176	238
BAD	384.302	388.325	386.56	348.235	522	500	316	303
BAG1	883.258	959.987	923.99	915.229	1132.74	1141.08	736.472	816.045
BAG2	684.545	736.654	712.151	695.251	955.097	853.935	586	655.027
BAG3	1132.95	1167.83	1055.29	1024.88	1264.83	1219.39	785.009	756.324
BAG4	1666.91	1741.37	1784.59	1669.87	2280.76	2143.27	1466.39	1478.01
BAG5	1429.25	1384.33	1283.82	1297.57	1751.67	1602.27	1136.93	1146.26
BAG6	3394.16	3709.48	3595.85	3426.17	4196.24	3584.48	2724.32	2669.07
BAGE	2	0	3.653	1	0	0	0	0
BAGE3	0	1.47	0	0	0	0	0	0
BAGE4	0	0	0	0	0	0	0	0
BAGE5	0	0	1.348	0	0	1.001	0	0
BAHCC1	2004.47	2259.36	2294.81	2325.41	2482.66	2458.15	1614.51	1757.87
BAHD1	1050.71	1151.44	1107.7	1039.76	1396.25	1306.57	864.003	975.999
BAIAP2	563.507	637.426	642.18	579.001	867.286	705.683	513.997	567.339
BAIAP2-AS1	287.994	258.433	251.214	304.146	333.22	275.224	252.008	237.008
BAIAP2L1	1240.45	1245.06	1270.14	1285.85	1381.02	1251.73	888.095	896.495
BAIAP2L2	30	42	28.002	27	40.873	32.089	34	28
BAIAP3	67.178	70.005	101.088	84.396	79.059	100.001	84.032	64.121
BAK1	978.969	934.286	975.893	911.05	1201.6	1097.38	786	817.125
BAMBI	332	427.005	355.391	349	459.108	403	271	325
BANCR	1	0	0	0	0	0	0	0
BANF1	3684.81	3876.05	3911	3699.94	4819.02	4560.81	3457.53	3340.44
BANF2	0	0	0	0	0	0	0	0
BANK1	0	0	0	0	0	0	0	0
BANP	333.976	386.774	349.371	408.048	389.022	416.338	299.934	310.452
BAP1	2692.89	3051.71	2842.94	2936.59	3718.91	3232.99	2421.46	2425.89
BARD1	907.999	974.753	1020	948.15	1400.79	1298.83	854.007	861.307
BARHL1	2	2	3	5	4	5	5	0
BARHL2	33	46	37	33	59	40	48	26
BARX1	161.491	191	198.432	178	196	173	138	176
BARX2	227	229	227.139	239	279	262	199.111	247
BASP1	147	151	166	172.056	196	171.052	139	141.019
BASP1P1	0	0	0	0	2	0	0	0
BATF	0	0	0	0	0	0	0	0
BATF2	23	12	15	25	29	15	23	22.962
BATF3	109	106.462	94	105	137	139.001	98	81
BAX	1187.87	1207.29	1258.96	1180.1	1505.13	1402.85	988.832	1115.49
BAZ1A	3980.16	3971.12	4190.42	3982.63	5578.63	5199.02	3707.59	3755.61
BAZ1B	5360.11	5363.16	5333.88	5073.1	6425.37	6273.37	4234.9	4193.69
BAZ2A	4852.83	4937.27	4815.38	4511.63	5551.05	5392.95	3485.91	3643.86
BAZ2B	590.473	566.723	525.969	589.584	789.342	721.126	583.969	463.318
BBC3	231	248	232.011	199.001	238	201.001	147	165
BBIP1	258.354	274.579	252.743	300.68	401.167	349.806	241.047	261.997
BBOX1	1	1	0	3	0	5	1	0
BBOX1-AS1	159.956	123.92	143.274	129.005	189.82	193.945	130.369	109.893
BBS1	374.056	363	372.005	307.002	461	402.108	312	332.258
BBS10	607	610.887	614.038	684.284	939.531	816.081	579.528	583.064
BBS12	163	133.003	182	193	259	244	170	140
BBS2	800.009	831.944	879.903	816	1124.81	948.961	685.308	624
BBS4	592.772	770.839	760.526	769.946	1000.31	892.356	713.43	659
BBS5	1641.8	1662.54	1679.95	1506.18	2013.46	1848.35	1330.46	1222.54
BBS7	1244	1200.72	1321.76	1208.21	1616.78	1512.3	1093	1153.38
BBS9	304.083	303.999	286	308.988	416.065	349.005	289	221.999
BBX	4450.52	4399.74	4519.17	4827.96	6609.95	5655.77	4315.52	4022.29
BCAM	298	281	358.213	293	332.189	286	208	227
BCAN	1	7	10	4	7	6	2	4
BCAP29	872.001	913.678	972.216	965.036	1346.16	1127.59	897.96	894
BCAP31	4654.06	4748.68	4925.15	4741.67	6174.95	5455.11	4349.59	4317.77
BCAR1	691.999	801.819	833.312	750.996	834.001	828.08	513.598	550
BCAR3	200.001	211	192.128	232.001	306	265	179	178
BCAR4	0	1	1	1	2	3	2	2
BCAS1	4.978	18.02	18	14.752	23	7.997	13	10.849
BCAS2	1831.83	1811.58	1844.12	1897.99	2549.09	2327.95	1797.1	1718.61
BCAS3	490.773	451	567.065	450	536	537.047	406.787	412.008
BCAS4	72	79.419	94	108	154	129	94.001	106
BCAT1	2187.35	2128.09	2321	2410.22	2994.82	2799.31	2276.85	2150.39
BCAT2	876.996	920.34	976.055	1005.55	1147.02	1023.1	812.82	733.628
BCCIP	3715.3	3524.71	3881.85	3872.16	5334.32	4807.3	3710.74	3530.69
BCDIN3D	469.973	437.638	423.385	431.132	617.463	565.686	378.161	384.629
BCDIN3D-AS1	68.216	66.238	91.812	96.097	110.036	89.907	64.666	92.353
BCHE	11	6	21	17	27.644	18	17	22
BCKDHA	628.941	668.42	658.716	686.065	805.597	670.398	511	481.912
BCKDHB	457.004	424.004	467.075	433.421	553.025	584.062	420.054	396.741
BCKDK	507.815	605.676	547.275	524.555	717.527	622.839	449	418
BCL10	557.927	635.973	603.992	554.997	773.036	757.028	448.755	528.974
BCL11A	424	423.365	508.521	461.994	516	461	349.11	366
BCL11B	73	61	69	88.021	104	81	64	54
BCL2	134	120.051	172	134.8	182	154	117	106
BCL2A1	0	3	0	0	1	1	3	2
BCL2L1	365.624	361.565	359.704	358.531	440.209	357.673	278.179	285.909
BCL2L10	0	2	1	0	0	0	0	4
BCL2L11	1020.03	1026.16	954.123	959.249	1213.15	1276.96	820.395	806
BCL2L12	993.608	1058.06	1012.91	1136.25	1356.97	1294.64	912.905	930.053
BCL2L13	1676.07	1575.62	1691.04	1793.71	2154.49	1918.89	1374.21	1426.79
BCL2L14	2	0	2	0	2	3	0	4
BCL2L15	50.528	77.308	52.049	64.133	114.817	66.66	45.436	61.248
BCL2L2	421.598	496.232	474.668	441.548	550.15	565.43	377.959	375.108
BCL2L2-PABPN1	1763.47	1668.91	1695.95	1550.52	2394.99	1944.49	1405.71	1385.47
BCL3	38	63	38	48	69	34	37	34
BCL6	181	190.001	164	167.001	221.349	213	151.007	145.026
BCL6B	601.148	572	718.819	690.554	729.631	671.732	464	545.144
BCL7A	1393.33	1465.56	1625	1379.85	1877.17	1693.44	1224.3	1249.37
BCL7B	563.937	602.654	581.659	536	728.023	703.04	445	437.18
BCL7C	578	647.868	664.605	679.032	774.696	723.584	538.798	540.243
BCL9	1442.38	1464.68	1617.34	1490.51	1589.79	1487.35	1101.25	1166.18
BCL9L	493	646.393	483.001	454	525.888	585	329.012	360.462
BCLAF1	13519.4	12647.8	13518	12177.5	18459.1	16939.7	12304	12007.3
BCO1	2	2	1	0	2	7	1	0
BCO2	17	25	24	36.004	40	46	17	34
BCOR	6140.78	6516.1	6647.28	5999.69	7529.92	6670.72	4665.83	4684.84
BCORL1	1427	1374.4	1553.61	1447.55	1637.72	1572	1044.63	1007.6
BCORP1	0	0	0	0	0	0	0	0
BCR	2327.38	2539.53	2607.4	2674.2	2802.64	2799.2	1836.14	1858.58
BCRP2	84.411	74.118	84.781	80.551	97.049	108.247	96.293	74.808
BCRP3	47.119	31.317	23.287	30.321	40.618	31.133	32.983	29.701
BCS1L	968.519	1008.06	1030.6	985.406	1376.76	1313.78	891	836.576
BCYRN1	853.772	840.007	1241.19	1346.34	1578.7	1472.02	991.093	833.999
BDH1	91	109.966	110	112	142.024	92.032	77.098	81.388
BDH2	479	428.817	500.177	584.449	647.152	621.197	570.586	514.623
BDKRB1	5	0	0	0	2	7	1	0
BDKRB2	26	31	18	64	54	38	24	16
BDNF	10.411	12	7	7	11	16	13	10
BDNF-AS	21.589	24.001	25	34	17.001	26	21.015	12
BDP1	4170.98	3892.11	4017.45	4068.26	5515.89	5219.49	3635.41	3449.7
BEAN1	16	15	10	19	21	15	11	18
BEAN1-AS1	0	1	0	0	0	1	0	0
BECN1	879.894	862.169	936.675	869.056	1132.01	1054.94	808.523	755.037
BECN2	0	2	0	0	7	2	1	1
BEGAIN	36	48	49	28	36	43	38	27
BEND2	0	2	0	1.069	0	1	7	2
BEND3	467.016	455.004	487	421	598.12	551	403	349.138
BEND3P3	278.001	220.009	219	193.001	250	281.001	195.001	167
BEND4	794.37	772.002	849.161	949.043	1158.71	1035.32	737.959	781.054
BEND5	23	13	31	22	23	23	18	10
BEND6	38	40	47	40	60.045	57	38	34
BEND7	181	150	169	207.004	204.111	198	118	119.741
BEST1	15.003	23	26	17	26	11.17	16	4
BEST2	13	12	14	4	16	15	6	11
BEST3	5	1	0	1	4	1	0	1
BEST4	0	1	2	1	0	4	0	6
BET1	656	660.024	726.363	734.255	961.001	960.42	703.253	671.053
BET1L	595.329	680.001	595.505	641.287	759.724	640.977	371.933	442
BEX1	1	0	0	0	0	0	3	0
BEX2	623	633.624	691.351	684.181	863.639	766.046	611.942	600.408
BEX4	1386.79	1320.74	1544.62	1565.93	1933.57	1766.69	1215.14	1186.03
BEX5	96	109.192	110.288	121	168	137	112	90.131
BFAR	1407.4	1335.26	1365.34	1410.9	1772.2	1614.34	1200.64	1193.59
BFSP1	102	112	115	77.001	149	121.902	99.952	86
BFSP2	0	0	0	0	0	0	0	0
BGLAP	2.478	2.284	9.142	5.11	5.686	1.193	1.112	6.266
BGLT3	0	0	0	0	0	0	0	0
BGN	24	3	1	2	8	9	0	3
BHLHA15	0	2	1	2	1	1	0	3
BHLHA9	0	0	0	0	0	0	0	0
BHLHB9	574.134	555.631	570.076	559.238	682.686	720.431	529.595	507.028
BHLHE22	6	2	1	2	1	3	4	2
BHLHE23	3	8	1	5	2	0	7	2
BHLHE40	997.802	1196.96	1096.01	1384.43	1181.48	932.967	734.406	620.523
BHLHE40-AS1	6	6.069	5	8	18	14	2.757	4
BHLHE41	194.579	228	207.035	253	210	252	137	151
BHMG1	1	3	2	6	2	7	2	2
BHMT	4	0	3	4.083	5.103	0	0	0.898
BHMT2	35.646	40.129	52.484	39.783	40	50.081	27.681	21.985
BICC1	112.179	113.005	155.018	136	172.085	158	116	96.037
BICD1	144.039	157	139	142	165	133.014	127	84
BICD2	1945.92	1932.71	1993.73	1866.9	2355.04	2188.21	1428.78	1497.64
BID	530.985	561.011	604.002	607.018	764.568	653.317	540.647	496.126
BIK	28	19	18	16	41	28	21	19
BIN1	639.676	692	693.439	744.546	788.999	733.248	500.883	522.215
BIN2	0	0	0	1	3	0	2	4
BIN3	342	308.01	291	366	462.01	419.607	301.001	300
BIN3-IT1	6	4	9	4	5	1	4	3
BIRC2	1081.68	1189.05	1141.06	1106.11	1601.74	1423.06	1066.97	1042
BIRC3	28	26	19	23	37	54	23	27
BIRC5	4844.98	5155.93	5411.09	5175.91	6266.56	5978.99	4162.13	4374.28
BIRC6	4328.46	4271.4	4302.17	4659.18	6307.74	5351.83	4032.59	3890.1
BIRC6-AS2	6	5	8	10	14	8	5	4
BIRC7	0	0	0	0	0	0	0	0
BIRC8	0	0	0	0	0	0	0	0
BISPR	33.336	31.956	20.031	14	26.039	21.122	17.004	16.002
BIVM	570.649	557.591	461.335	569.788	709.852	612.083	475.698	402
BIVM-ERCC5	0	0	179.353	90.376	193.918	0	73.385	0
BLACAT1	0	4	2	1	0	0	2	0
BLACE	2.004	1.001	5.017	7.003	5.153	3.002	0	1.002
BLCAP	998.474	1052.15	966.252	968.127	1334.73	1142	814.617	792.687
BLID	0	0	0	0	0	0	0	0
BLK	3	4	1	9	3	2	6	11
BLM	2187.58	2061.11	2272.11	2233.59	3008.82	2573.07	1992	1975.23
BLMH	2088.99	2030.31	2150.8	2098.17	2552.51	2442.15	1753.82	1837.85
BLNK	1	4	4	2	1	2	6	2
BLOC1S1	285.023	267.799	301.577	320.02	435.967	403.195	249.084	319.384
BLOC1S1-RDH5	28.705	26.459	40.177	27.527	45.248	33.587	25.536	13.742
BLOC1S2	936.217	932.209	886.557	952.713	1232.51	1138.9	920.299	970.515
BLOC1S3	278	299.061	307.002	250.286	303.011	290.261	194	216.612
BLOC1S4	375	439.181	473	383.267	467.112	441	303	319.898
BLOC1S5	551.52	558.995	503.496	680.001	837.12	750.645	520.333	561.886
BLOC1S5-TXNDC5	118.419	204.518	473.11	377.277	381.116	310.903	380.569	309.637
BLOC1S6	1298.89	1334.88	1349.05	1423.45	1814.49	1676.2	1192.39	1182.59
BLVRA	663	602.13	715.007	612.929	910.264	800.276	588.747	621.15
BLVRB	320.046	378.236	380	357.543	482.551	461.771	335.946	303.994
BLZF1	491.376	430	416.04	435.739	726.288	574.998	403.761	367
BMF	156	177	158	161.997	193	148	126	157
BMI1	3181.39	3511.39	3674.17	3227.76	4381.08	4137.51	2950.85	3064.81
BMP1	249	348.008	296.184	289	391	324.814	251	251
BMP10	0	0	0	0	2	0	0	0
BMP15	0	0	0	0	0	0	0	0
BMP2	1202.39	1348.71	1241.69	1501.04	1456.88	1366	1039.24	1013
BMP2K	509.502	555.307	543.446	591.164	817.553	663.558	495.454	538.001
BMP3	3.014	14	13	9	13	12	5	7
BMP4	217	201.114	230	197	265	268.125	194	158
BMP5	8	6	13	18	8	8	5	3
BMP6	192.574	240.73	218.523	252.631	349.829	311.854	213.174	174.071
BMP7	896.906	1094.49	1135.83	1083.9	1274.36	1195.22	904.608	871.508
BMP7-AS1	1	0	0	2	1	2	0	2
BMP8A	166.018	198.11	154.6	164.483	203.499	164.65	128.612	147.753
BMP8B	161.984	158.985	181.433	193.548	217.392	185.042	158.89	129.438
BMPER	276.031	289	228	265.166	336	325.461	248	236
BMPR1A	1252.38	1130.06	1166.33	1126.43	1575.83	1427.65	1079.14	1074.21
BMPR1B	214.987	204.041	258.049	234.549	302.001	237	193	201
BMPR1B-AS1	0	1	0	3	0	4	0	0
BMPR2	2063.9	1964.33	2098.26	1949.05	2581.98	2331.41	1670.99	1678.01
BMS1	4111.89	4112.87	4283.47	4312.48	5710.46	5339.2	4009.15	3785.37
BMS1P18	216.444	204.412	223.438	241.307	345.27	330.157	228.63	211.185
BMS1P20	486.347	499.003	487.331	563.824	661.37	606.256	482.86	427.276
BMS1P21	4	3	6	5.348	3	6	6	7
BMS1P4	189.047	243.451	206.998	191.014	318.239	276.315	166.639	171.003
BMS1P5	1488.96	1545.99	1520.9	1484.05	2046.92	1854.75	1374.47	1243.88
BMS1P6	996.799	956.436	982.971	1004.29	1501.8	1345.92	894.492	878.329
BMX	0	0	0	0	0	0	0	1
BNC1	41	19	21	24	48	36	28	28
BNC2	154.043	137.021	177.877	197	214.791	197	136	142.465
BNIP1	372.429	353	446.626	459.196	576	515.003	412.147	442.678
BNIP2	1188.88	1054.64	1056.16	1105.01	1489.06	1301.45	907.762	1001.66
BNIP3	1871.73	2096.22	2023.36	2394.58	2848.1	2352.45	2014.1	1832.09
BNIP3L	1193	1448.63	1329.23	1509.05	1704.57	1496.99	1285.89	1014.69
BNIPL	20	36.546	13.004	17.402	48.883	27.515	18.583	36.839
BOC	221.973	247.775	252.244	256.35	300.269	267.931	172.651	205.139
BOD1	1755.84	1839.62	2033.49	1887.2	2628.65	2205.35	1651.79	1613.01
BOD1L1	2773.05	2665.94	2743.81	2626.93	3346.6	3066.54	2226.66	2201.85
BOD1L2	0	0	0	0	0	3	0	0
BOK	29	37	38	33	36	19	18	21
BOK-AS1	0	0	1	1	1	0	1	0
BOLA1	288.841	344	319	316	461.501	374.052	292	258.987
BOLA2	977.302	950.748	1142.8	1019.11	1376.48	1358	966.268	1087.4
BOLA3	675.887	656	697.098	671.847	942.761	804.023	664	681.851
BOLA3-AS1	71.883	83.652	66.006	102.035	100.163	86.088	68.128	64
BOLL	11	4	9	6	9	15	7	9
BOP1	1540.31	1757.31	1705.83	1834.43	2152.35	2100.04	1493.66	1419.57
BORA	1110.19	995.113	1166.82	1201.69	1566.44	1388.97	974.568	996.833
BPESC1	1	0	2	0	0	0	1	0
BPGM	824	907	951.974	896.601	1454.73	1226.76	1018.65	821.691
BPHL	462.001	437.999	469.747	564.215	670.172	536	405.625	399.003
BPI	0	0	0	0	0	0	0	1
BPIFA1	0	0	0	0	0	0	0	0
BPIFA2	0	0	0	0	2	0	2	0
BPIFA3	0	0	0	0	0	0	0	0
BPIFA4P	0	0	0	0	0	0	0	0
BPIFB1	0	0	0	0	0	0	0	0
BPIFB2	0	0	0	0	0	0	0	0
BPIFB3	0	0	0	0	0	0	0	0
BPIFB4	0	0	0	0	0	0	0	0
BPIFB6	0	0	0	0	0	0	0	0
BPIFC	0	1	0	0	1	0	1	2
BPNT1	1162.5	1305.62	1241.12	1280.47	1668.99	1633.71	1230.5	1197.85
BPTF	3964.54	3883.65	4100.81	3675.71	4838.13	4434.71	3019.19	3076.78
BPY2B	0	0	0	0	0	0	0	0
BRAF	673.711	687.01	611.402	676	777.003	731.939	539.169	509
BRAP	862.783	823.737	745.976	747.251	1022.22	979.921	635.002	630.083
BRAT1	616.942	780.005	782.092	738.749	888.718	862.893	682	644.123
BRCA1	3046.86	3049.91	3096.49	3161.6	4156.59	3809.35	2905.69	2635.23
BRCA2	2463.46	2401.57	2428.23	2518.29	3516.54	3288.05	2400.4	2189.59
BRCAT107	0	0	0	0	0	0	0	0
BRCAT54	11	11	10	19	13	6	11	7
BRCC3	1622.36	1767.99	1804.13	1760.48	2310.01	2248.36	1609.34	1543
BRD1	1128.83	1166.71	1121.61	1019	1286.17	1275.45	819.076	855.239
BRD2	16453	17173.3	15247.9	14266.2	20326.8	19725	12172	12314.8
BRD3	1998.33	2159.87	2239.39	1974.67	2320.43	2209.24	1647.1	1724.23
BRD4	3374.67	3678.61	3632.74	3209.81	3943.05	3718.73	2354.34	2416.59
BRD7	2394.59	2745.53	2849.46	2715.63	3519.01	3013.46	2269.34	2338.02
BRD7P3	14	10	4	6	14	21	7	11
BRD8	2094.46	2105.57	1801.38	2018.82	2509.15	2442.05	1642.46	1500.17
BRD9	729	704.03	736.165	726.513	986.422	977.058	600.022	711.7
BRDT	1	0	5.01	3.01	11.001	4.008	1	2
BRDTP1	0	0	0	0	0	0	0	0
BRE	779.713	827.086	848.593	850.353	1092.05	944.441	682.936	648
BRE-AS1	10.805	10	8	9	6.011	16	5	9
BREA2	16	14	18.006	18.993	20	34.002	17.992	10
BRF1	663.91	731.169	751.509	688.435	800.472	788.463	524.002	582.124
BRF2	400.909	417.778	375.844	382	534.788	514.959	332	359.341
BRI3	330	380.637	424	370.895	503.012	485.996	335	281.99
BRI3BP	283.975	299.208	228.19	273.8	345.423	344.632	244.999	274.365
BRICD5	6	7	16.03	13	16	4	8	12
BRINP1	0	0	0	1	0	0	0	0
BRINP2	2	2	4	0	2	0	0	0
BRINP3	2	7	10	9	13	8	5	4
BRIP1	1631.41	1644.7	1546.17	1554.73	2095.27	1932.69	1376.78	1319.35
BRIX1	2229.94	2253.96	2325.48	2411.36	3231.93	3136.82	2199.51	2128.46
BRK1	2031.87	2012.96	2094.99	2212.92	2823.9	2723.83	2237.16	2057.89
BRMS1	1003	978.98	955.02	966.856	1272.87	1295.07	927.209	928.227
BRMS1L	867.009	881.056	1039.41	1017.18	1214.76	1113.18	841.333	799.153
BROX	1496.73	1469.44	1660.21	1400.6	1889.71	1734.43	1250.26	1231.62
BRPF1	1177.98	1214.59	1107.1	1167.34	1441.51	1357.08	858.174	877.309
BRPF3	1175.5	1284.08	1229.01	1001.37	1360.68	1315.24	814.187	947.035
BRS3	1	0	1	0	0	0	0	0
BRSK1	177.039	191	129.927	186	195	166.759	102.207	93
BRSK2	445.825	471.411	449.015	503.954	524.227	543.206	327.078	335
BRWD1	3172.08	3169.32	3230.3	3344.23	4317.09	3798.2	2882.04	2791.29
BRWD1-AS1	1	3	3	0	3	2	3	0
BRWD1-IT2	7	2	1	4	7	11	5	3
BRWD3	1694.01	1774.76	1858.31	1812.84	2434.85	1975.59	1580.93	1461.76
BSCL2	236.191	252.119	272.485	229.719	377.222	355.322	242.118	253.761
BSDC1	2620.11	2625.36	2630.39	2635.1	3256.24	3171.03	2167.46	2025.87
BSG	11482.9	12707.1	12522.6	12830.1	14457.6	13086.8	9724.05	10001.6
BSN	294.044	336.712	377	364	457	383	245	269.68
BSN-AS2	14.982	15.069	15.144	31.999	23.09	17.213	25.082	14.338
BSND	0	0	0	0	2	3	0	0
BSPH1	0	0	0	0	0	0	0	0
BSPRY	34	21	23	36	34.014	29.004	21	36
BST1	14	18	10.318	16	15	24	21	14
BST2	16	6	7	11	15	27	11	24
BSX	0	0	0	0	0	0	0	0
BTAF1	3846.45	3852.16	3532.96	4000.47	5200.59	4958.39	3340.62	3230.25
BTBD1	3934.35	4079.7	4079.63	4283.41	5601.2	5144.55	3783.51	3668.58
BTBD10	521.001	525	563	600	819.31	768	537	568.38
BTBD11	330.975	366	311	360.016	441	397.007	278.63	290.11
BTBD16	2	1	3	3	3	3	0	0
BTBD17	0	2	0	0	0	1	0	0
BTBD18	4	14	19	5	3	5	2	4
BTBD19	3	8	8	10	7.228	2	1	3
BTBD2	1143	1317.7	1199.3	1268.54	1439.68	1364.07	925.648	935.491
BTBD3	2332.06	2285.52	2423.53	2509.22	3112.59	2675.93	2023.03	1916.56
BTBD6	634.956	716.196	630.715	754.724	842.867	777.919	554.102	510.946
BTBD7	2186.68	2191.05	2245.3	2169.22	2911.47	2583.11	1802.01	1702.28
BTBD8	34	44.977	38	56	40	33	56	52.373
BTBD9	357	315.047	362.068	339	412	394.02	305.045	312
BTC	0	0	0	0	0	0	0	0
BTD	316.455	300.198	378.631	339.743	494.347	392.783	356.686	331.1
BTF3	9148.38	9739.86	10072.4	9674.8	12071.3	11261.6	8343.88	8195.22
BTF3L4	1736.6	1703.61	1820.91	1983.64	2631.65	2302.38	1750.81	1668.58
BTF3P11	0	0	0	0	0	0	0	0
BTG1	1129.33	1292.99	1105.58	1145.97	1432	1305.27	1013	905.001
BTG2	1101.13	1173.5	1163.88	1083.08	1404.13	1348.54	898.652	995.266
BTG3	819.231	761.473	729.89	801.998	1090.37	1070.01	695.668	657.972
BTG4	0	0	0	0	0	0	0	0
BTK	11	20	9	7	21	21	18	16
BTLA	9	13	3	13	17	11.97	6	11
BTN1A1	16	8	2	3	20	14	2	4
BTN2A1	1446.1	1450.06	1391.43	1414.49	1921.33	1723.33	1172.95	1212.17
BTN2A2	925.807	825.703	849.854	960.065	1131.91	971.982	738.317	840.05
BTN2A3P	209	217	236.976	247.926	288.049	287	159.001	187.001
BTN3A1	366.49	353.687	450.802	483.366	532.582	478.788	382.994	384.126
BTN3A2	740.419	766.595	874.871	893.463	1030.59	910.21	694.82	716.338
BTN3A3	124.01	124.061	98.258	111.003	146.655	158.527	115.739	106.172
BTNL10	0	0	0	0	0	0	0	0
BTNL2	0	0	0	0	0	0	0	0
BTNL3	0	2	0	4	0	1	0	1
BTNL8	0	0	0	1	0	0	0	2
BTNL9	279	296.205	328.001	296.968	333	315.404	183.001	213
BTRC	1326.73	1299.87	1382.85	1387.7	1580.14	1517.26	1080.79	1029.3
BUB1	4340.53	4448.13	4574.36	4837.15	6349.4	5501.23	4086.22	4149.82
BUB1B	2643.62	2601.42	2902.78	2873.97	3822.13	3402.59	2542.81	2419.65
BUB3	5341.22	5071.88	5752.2	5831.69	7512.32	6772.93	5049.29	4901.91
BUD13	644.005	717.7	668.321	668.001	921.789	835.146	533.637	552.061
BUD31	1084.21	1201.76	1174.44	1102.22	1583.11	1390.4	942.535	1026.02
BVES	512.3	429.898	462.441	505.856	633.841	520.724	337.441	375.615
BVES-AS1	21	9	5	10	20	19	8	22
BYSL	1032.53	1209.05	1064.48	1074.92	1343.08	1348.17	921	939.029
BZRAP1	0	0	0	0	0	0	0	0
BZRAP1-AS1	15.405	19.388	7.61	2.522	15.325	15.005	3.361	4.806
BZW1	8249.76	8349.86	8792.94	8895.43	11814.9	11097.5	8117.08	8143.25
BZW2	1930.85	1972.53	2106.11	2208.95	2764	2543.84	1968.79	1895.18
C10orf10	53	53	50	43	68.236	85	38	50.687
C10orf105	1	11	5	11	12	9	10	11
C10orf107	2	7	11	13	15	11	8	11
C10orf11	8	11	9	6	2	11	2	4
C10orf111	13.774	26.064	30.76	16.01	21.132	17.016	20.08	10.026
C10orf113	0	0	0	0	0	0	0	0
C10orf12	986.622	934.775	976.001	954.134	1249.53	1111.5	754.387	740.854
C10orf120	0	0	0	0	0	0	0	0
C10orf126	0	1	1	1	0	1	0	0
C10orf128	0	0	0	0	0	0	0	0
C10orf131	2	7	4	8	1	6	2	7
C10orf142	0	0	0	0	0	0	0	0
C10orf2	1405.71	1485.46	1342.94	1275.94	1564.15	1782.16	1206.5	1238
C10orf25	33	27	47	43.963	50	53	51	36
C10orf32	558.99	510.279	573.809	575.359	757.483	726.07	531.355	516.774
C10orf32-ASMT	0	0	0	0	0	0	0	0
C10orf35	170	200	177	214	248	202.026	141	212.033
C10orf53	0	0	0	0	0	0	0	0
C10orf54	34	48	56	53.041	65	44.001	56	46
C10orf55	0	0	0	0	0	5	0	1
C10orf62	3	3	5	0	1	0	3	1
C10orf67	1	1	0	1	8	4	1	2
C10orf71	0	2	4	0	5	0	6	0
C10orf71-AS1	0	0	0	0	0	0	0	0
C10orf76	870.808	987.07	912.115	905.891	1121.07	982.738	723.438	722.931
C10orf82	13	4	24	14	23	17	13	21
C10orf88	471	415.821	457.143	423.397	543.817	472.001	358.04	364.472
C10orf90	0	0	0	0	0	0	0	0
C10orf91	1	2	3	4	0	6	4	5
C10orf95	62.586	63.435	37.774	62.276	80.751	49.931	65.143	49.879
C10orf99	3	0	0	2	2	2	0	0
C11orf1	119.993	133.128	152.89	142	201	178.16	132	121
C11orf16	9	2	1	4	6	9	7	1
C11orf21	2	0	0	0	0	0	0	0
C11orf24	503	469.632	493.095	455.738	564.163	486.053	405	345.692
C11orf30	984.993	936.006	997.725	943.139	1241.06	1052.15	727.002	700.323
C11orf31	793.293	747.014	804.481	822.332	1062.19	937.073	639.497	746
C11orf39	0	0	0	0	0	0	0	0
C11orf40	0	0	0	0	0	0	0	0
C11orf42	11	13	7	4	11	11	3	9
C11orf44	0	0	0	0	0	0	0	0
C11orf45	47	50	71	72	67	56	54	46
C11orf49	297	293.328	254	268.999	376.005	365.435	231	193.99
C11orf52	14	14	16	8	11	17	10	5
C11orf53	0	0	0	0	0	0	0	0
C11orf54	378	384.679	365.492	436.11	474.998	489.998	365.096	390.003
C11orf57	1889.48	1996.63	2018.96	2024.87	2679.94	2511.94	1745.14	1765.16
C11orf58	5377.74	5301.65	5773.66	5628.79	7810.2	7154.49	5536.19	5379.06
C11orf63	114	126.433	115	131	150.023	176.061	114	94.211
C11orf65	20	12	20	20.033	52	13	19	25
C11orf68	201	208	159.982	194	185	183	118	126
C11orf70	41.968	40.184	46.049	36.996	46.901	48.423	39.508	43.07
C11orf71	161.011	174.059	196	213	277.051	253	188	170
C11orf72	779.158	817.14	787.363	691.835	883.281	1056.38	669.477	618.487
C11orf73	550.268	648	615.8	649.02	903.385	790.632	594.713	621.823
C11orf74	584.998	467.338	471.99	585.095	770.539	689.999	532.982	510
C11orf80	101	103	84	79.962	139.837	95	94	85
C11orf84	932.133	927.042	919.24	930.545	1066.6	1020.07	752.996	745.085
C11orf85	7	15	7	14	8	8	5	7
C11orf86	0	0	0	0	0	0	0	0
C11orf87	0	0	0	0	0	1	0	0
C11orf88	0	0	0	0	0	0	0	0
C11orf91	1	3	0	0	1	0	0	1
C11orf94	4	1	3	1	0	1	1	1
C11orf95	815.894	854	793.282	777.367	1045.07	920.267	766.721	664.069
C11orf96	38	60.012	40	72.961	68	64	44	38
C11orf97	1	0	0	0	0	2	1	4
C11orf98	914.374	810.437	814.683	909.306	1314.52	1149.79	843.744	855.406
C12orf10	431.747	471	506.999	481.993	628	602	434.994	415.001
C12orf29	843.96	885.061	865.538	892.797	1282.68	1209.72	923.892	926.946
C12orf4	940.071	923.768	932.575	933.009	1229.98	1141.06	822.075	855.743
C12orf40	0	0	0	0	0	0	2	0
C12orf42	0	0	0	0	0	0	0	0
C12orf43	833.026	813.583	821.811	748.384	1098.04	990.876	725.605	732.225
C12orf45	154	178	171	202.418	258.263	226.095	175	166
C12orf49	1462.99	1632.2	1569.6	1564.46	2089.87	1913.26	1478	1260.47
C12orf50	2	2.001	0	2	2	1	1	1
C12orf54	0	0	0	0	0	0	0	0
[truncated: 24,280 more rows]
